# Supplementary material for: Critical Cooperation Range to Improve Spatial Network Robustness
Source: PLoS One. 2015 Mar 20;10(3):e0118635. doi: 10.1371/journal.pone.0118635 (PMC4391338; doi:10.1371/journal.pone.0118635)
Supplement: S1 Dataset — (CSV) [file pone.0118635.s007.csv]

Id	Country	IATA	Latitude	Longitude	Passengers
1	Papua New Guinea	GKA	-6.081689	145.391881	37101.656698
2	Papua New Guinea	MAG	-5.207083	145.788700	49468.875597
3	Papua New Guinea	HGU	-5.826789	144.295861	98937.751194
4	Papua New Guinea	LAE	-6.569828	146.726242	98937.751194
5	Papua New Guinea	POM	-9.443383	147.220050	556524.850466
6	Papua New Guinea	WWK	-3.583828	143.669186	49468.875597
7	Greenland	UAK	61.160517	-45.425978	63846.658398
8	Greenland	GOH	64.190922	-51.678064	114923.985117
9	Greenland	SFJ	67.016969	-50.689325	89385.321757
10	Iceland	AEY	65.659994	-18.072703	37573.479167
11	Iceland	EGS	65.283333	-14.401389	37573.479167
12	Iceland	IFJ	66.058056	-23.135278	37573.479167
13	Iceland	KEF	63.985000	-22.605556	1427792.208333
14	Iceland	RKV	64.130000	-21.940556	263014.354167
15	Canada	YAM	46.485001	-84.509445	149160.205289
16	Canada	YAY	51.391944	-56.083056	149160.205289
17	Canada	YBC	49.132500	-68.204444	149160.205289
18	Canada	YBG	48.330555	-70.996391	149160.205289
19	Canada	YBK	64.298889	-96.077778	223740.307933
20	Canada	YBL	49.950832	-125.270833	223740.307933
21	Canada	YCB	69.108055	-105.138333	223740.307933
22	Canada	YCD	49.052333	-123.870167	37290.051322
23	Canada	YCG	49.296389	-117.632500	74580.102644
24	Canada	YCL	47.990833	-66.330278	74580.102644
25	Canada	YCO	67.816667	-115.143889	186450.256611
26	Canada	YCY	70.486111	-68.516667	149160.205289
27	Canada	YZS	64.193333	-83.359444	223740.307933
28	Canada	YDA	64.043056	-139.127778	111870.153967
29	Canada	YDF	49.210833	-57.391388	298320.410577
30	Canada	YDL	58.422222	-130.032222	37290.051322
31	Canada	YDQ	55.742333	-120.183000	74580.102644
32	Canada	YEG	53.309723	-113.579722	2610303.592553
33	Canada	YEK	61.094166	-94.070833	335610.461900
34	Canada	YEV	68.304167	-133.482778	372900.513222
35	Canada	YFB	63.756390	-68.555832	671220.923799
36	Canada	YFC	45.868889	-66.537222	149160.205289
37	Canada	YFO	54.678055	-101.681667	149160.205289
38	Canada	YFS	61.760153	-121.236525	74580.102644
39	Canada	YGK	44.225277	-76.596944	37290.051322
40	Canada	YGL	53.625278	-77.704167	111870.153967
41	Canada	YGP	48.775278	-64.478611	74580.102644
42	Canada	YGQ	49.778332	-86.939445	74580.102644
43	Canada	YGR	47.424721	-61.778056	111870.153967
44	Canada	YHD	49.831667	-92.744167	149160.205289
45	Canada	YHI	70.762778	-117.806111	74580.102644
46	Canada	YHK	68.635556	-95.849722	186450.256611
47	Canada	YHM	43.173611	-79.935000	186450.256611
48	Canada	YHU	45.517500	-73.416944	298320.410577
49	Canada	YHY	60.839722	-115.782778	111870.153967
50	Canada	YHZ	44.880833	-63.508610	1417021.950243
51	Canada	YIO	72.683334	-77.966667	111870.153967
52	Canada	YJT	48.544167	-58.549999	74580.102644
53	Canada	YKA	50.702222	-120.444444	223740.307933
54	Canada	YKF	43.460833	-80.378611	111870.153967
55	Canada	YKL	54.805278	-66.805278	186450.256611
56	Canada	YLL	53.309166	-110.072500	37290.051322
57	Canada	YLW	49.956112	-119.377778	484770.667188
58	Canada	YMM	56.653333	-111.221944	372900.513222
59	Canada	YMO	51.291111	-80.607778	74580.102644
60	Canada	YNA	50.190000	-61.789167	111870.153967
61	Canada	YOC	67.570556	-139.839167	74580.102644
62	Canada	YOJ	58.621389	-117.164722	74580.102644
63	Canada	YOW	45.322500	-75.669167	2125532.925365
64	Canada	YPL	51.446388	-90.214167	74580.102644
65	Canada	YPR	54.286110	-130.444722	74580.102644
66	Canada	YPY	58.767223	-111.117222	74580.102644
67	Canada	YQB	46.791111	-71.393333	1044121.437021
68	Canada	YQF	52.182222	-113.894444	111870.153967
69	Canada	YQG	42.275556	-82.955556	111870.153967
70	Canada	YQK	49.788334	-94.363056	111870.153967
71	Canada	YQL	49.630278	-112.799722	37290.051322
72	Canada	YQM	46.112221	-64.678611	298320.410577
73	Canada	YQQ	49.710833	-124.886667	298320.410577
74	Canada	YQR	50.431944	-104.665833	633930.872477
75	Canada	YQT	48.371944	-89.323889	708510.975122
76	Canada	YQU	55.179722	-118.885000	149160.205289
77	Canada	YQX	48.936944	-54.568056	111870.153967
78	Canada	YQY	46.161388	-60.047779	111870.153967
79	Canada	YQZ	53.026112	-122.510278	149160.205289
80	Canada	YRB	74.716944	-94.969444	74580.102644
81	Canada	YRJ	48.520000	-72.265556	111870.153967
82	Canada	YRT	62.811390	-92.115833	1044121.437021
83	Canada	YSB	46.625000	-80.798889	223740.307933
84	Canada	YSJ	45.316111	-65.890278	111870.153967
85	Canada	YSM	60.020278	-111.961944	149160.205289
86	Canada	YSY	71.993889	-125.242500	37290.051322
87	Canada	YTE	64.230000	-76.526667	111870.153967
88	Canada	YTH	55.801111	-97.864166	223740.307933
89	Canada	YTS	48.569721	-81.376667	223740.307933
90	Canada	YTZ	43.627499	-79.396167	522060.718511
91	Canada	YUB	69.433334	-133.026389	37290.051322
92	Canada	YUL	45.470556	-73.740833	6339308.724772
93	Canada	YUT	66.521389	-86.224722	186450.256611
94	Canada	YUX	68.776111	-81.243611	149160.205289
95	Canada	YUY	48.206111	-78.835556	186450.256611
96	Canada	YVM	67.545833	-64.031389	74580.102644
97	Canada	YVO	48.053333	-77.782778	223740.307933
98	Canada	YVP	58.096111	-68.426944	335610.461900
99	Canada	YVQ	65.281617	-126.798219	298320.410577
100	Canada	YVR	49.193889	-123.184444	6227438.570805
101	Canada	YWG	49.910036	-97.239886	1417021.950243
102	Canada	YWK	52.921944	-66.864444	671220.923799
103	Canada	YWL	52.183056	-122.054167	186450.256611
104	Canada	YXC	49.612222	-115.781944	111870.153967
105	Canada	YXE	52.170834	-106.699722	559350.769833
106	Canada	YXH	50.018890	-110.720833	37290.051322
107	Canada	YXJ	56.238056	-120.740278	149160.205289
108	Canada	YXL	50.113889	-91.905278	708510.975122
109	Canada	YXP	66.145000	-65.713611	149160.205289
110	Canada	YXS	53.889444	-122.678889	298320.410577
111	Canada	YXT	54.468508	-128.576219	186450.256611
112	Canada	YXU	43.033056	-81.151111	223740.307933
113	Canada	YXX	49.025278	-122.360556	74580.102644
114	Canada	YXY	60.709553	-135.067269	261030.359255
115	Canada	YYB	46.363611	-79.422778	149160.205289
116	Canada	YYC	51.113888	-114.020278	4064615.594118
117	Canada	YYD	54.824722	-127.182778	223740.307933
118	Canada	YYE	58.836389	-122.596944	149160.205289
119	Canada	YYF	49.463056	-119.602222	37290.051322
120	Canada	YYG	46.290001	-63.121111	186450.256611
121	Canada	YYH	69.546667	-93.576667	149160.205289
122	Canada	YYJ	48.646944	-123.425833	447480.615866
123	Canada	YYQ	58.739167	-94.065000	261030.359255
124	Canada	YYR	53.319168	-60.425833	596640.821155
125	Canada	YYT	47.618610	-52.751945	783091.077766
126	Canada	YYU	49.413889	-82.467500	111870.153967
127	Canada	YYY	48.608612	-68.208056	186450.256611
128	Canada	YYZ	43.677223	-79.630556	11746366.166489
129	Canada	YZF	62.462778	-114.440278	1006831.385699
130	Canada	YZP	53.254333	-131.813833	37290.051322
131	Canada	YZR	42.999444	-82.308889	37290.051322
132	Canada	YZT	50.680556	-127.366667	74580.102644
133	Canada	YZV	50.223333	-66.265556	522060.718511
134	Canada	ZFM	67.407500	-134.860556	37290.051322
135	Algeria	BJA	36.711997	5.069922	94497.680000
136	Algeria	ALG	36.691014	3.215408	1630084.980000
137	Algeria	VVZ	26.723536	8.622653	23624.420000
138	Algeria	TMR	22.811461	5.451075	23624.420000
139	Algeria	GJL	36.795136	5.873608	23624.420000
140	Algeria	AAE	36.822225	7.809167	165370.940000
141	Algeria	CZL	36.276028	6.620386	283493.040000
142	Algeria	TEE	35.431611	8.120717	23624.420000
143	Algeria	TID	35.341136	1.463147	23624.420000
144	Algeria	TLM	35.016667	-1.450000	94497.680000
145	Algeria	ORN	35.623858	-0.621183	496112.820000
146	Algeria	MUW	35.207725	0.147142	23624.420000
147	Algeria	BSK	34.793289	5.738231	70873.260000
148	Algeria	GHA	32.384106	3.794114	47248.840000
149	Algeria	HME	31.672972	6.140444	94497.680000
150	Algeria	INZ	27.251022	2.512017	47248.840000
151	Algeria	TGR	33.067803	6.088672	23624.420000
152	Algeria	LOO	33.764383	2.928344	23624.420000
153	Algeria	OGX	31.917223	5.412778	23624.420000
154	Benin	COO	6.357228	2.384353	1287746.937886
155	Burkina Faso	OUA	12.353194	-1.512417	200889.794643
156	Burkina Faso	BOY	11.160056	-4.330969	11160.544147
157	Ghana	ACC	5.605186	-0.166786	126655.321197
158	Ghana	TML	9.557192	-0.863214	3247.572338
159	Ghana	NYI	7.361828	-2.328756	3247.572338
160	Ghana	TKD	4.896056	-1.774756	3247.572338
161	Cote d'Ivoire	ABJ	5.261386	-3.926294	89763.022324
162	Nigeria	ABV	9.006792	7.263172	1032891.400266
163	Nigeria	BNI	6.316981	5.599503	79453.184636
164	Nigeria	CBQ	4.976019	8.347197	79453.184636
165	Nigeria	ENU	6.474272	7.561961	79453.184636
166	Nigeria	IBA	7.362458	3.978333	39726.592318
167	Nigeria	ILR	8.440211	4.493919	39726.592318
168	Nigeria	JOS	9.639828	8.869050	39726.592318
169	Nigeria	KAD	10.696025	7.320114	39726.592318
170	Nigeria	KAN	12.047589	8.524622	198632.961590
171	Nigeria	MIU	11.855347	13.080950	39726.592318
172	Nigeria	LOS	6.577369	3.321156	1986329.615896
173	Nigeria	PHC	5.015494	6.949594	317812.738543
174	Nigeria	SKO	12.916322	5.207189	39726.592318
175	Nigeria	YOL	9.257553	12.430422	39726.592318
176	Niger	NIM	13.481547	2.183614	311785.686561
177	Tunisia	MIR	35.758056	10.754722	189932.625122
178	Tunisia	TUN	36.851033	10.227217	1227256.962326
179	Tunisia	DJE	33.875031	10.775461	540577.471501
180	Tunisia	SFA	34.717953	10.690972	146102.019324
181	Tunisia	TOE	33.939722	8.110556	43830.605797
182	Togo	LFW	6.165611	1.254511	832351.156400
183	Belgium	ANR	51.189444	4.460278	14120.824521
184	Belgium	BRU	50.901389	4.484444	4038555.812988
185	Belgium	CRL	50.459197	4.453817	1073182.663591
186	Germany	SXF	52.380001	13.522500	4001447.677099
187	Germany	DRS	51.132767	13.767161	1034081.983969
188	Germany	ERF	50.979811	10.958106	89920.172519
189	Germany	FRA	50.026421	8.543125	22390122.957252
190	Germany	FMO	52.134642	7.684831	494560.948855
191	Germany	HAM	53.630389	9.988228	6429292.335115
192	Germany	CGN	50.865917	7.142744	6069611.645038
193	Germany	DUS	51.289453	6.766775	13308185.532824
194	Germany	MUC	48.353783	11.786086	15960830.622137
195	Germany	NUE	49.498700	11.066897	2697605.175573
196	Germany	LEJ	51.432447	12.241633	1753443.364122
197	Germany	SCN	49.214553	7.109508	404640.776336
198	Germany	STR	48.689878	9.221964	6609132.680153
199	Germany	TXL	52.559686	13.287711	7508334.405344
200	Germany	HAJ	52.461056	9.685078	3776647.245802
201	Germany	BRE	53.047500	8.786667	1978243.795420
202	Germany	HHN	49.948672	7.263892	2292964.399237
203	Germany	LBC	53.805367	10.719222	359680.690076
204	Germany	PAD	51.614089	8.616317	809281.552672
205	Germany	DTM	51.518314	7.612242	1348802.587786
206	Germany	AGB	48.425158	10.931764	44960.086260
207	Germany	FDH	47.671317	9.511486	449600.862595
208	Germany	GWT	54.913250	8.340472	314720.603817
209	Estonia	KDL	58.990756	22.830733	16730.196840
210	Estonia	URE	58.229883	22.509494	16730.196840
211	Estonia	TLL	59.413317	24.832844	493540.806771
212	Estonia	TAY	58.307461	26.690428	25095.295260
213	Finland	HEL	60.317222	24.963333	5855313.425676
214	Finland	IVL	68.607269	27.405328	145473.625483
215	Finland	JOE	62.662906	29.607550	72736.812741
216	Finland	JYV	62.399453	25.678253	109105.219112
217	Finland	KEM	65.781889	24.599100	72736.812741
218	Finland	KAJ	64.285472	27.692414	72736.812741
219	Finland	KOK	63.721172	23.143131	145473.625483
220	Finland	KAO	65.987575	29.239381	36368.406371
221	Finland	KTT	67.701022	24.846850	145473.625483
222	Finland	KUO	63.007150	27.797756	109105.219112
223	Finland	LPP	61.044553	28.144397	181842.031853
224	Finland	MHQ	60.122203	19.898156	145473.625483
225	Finland	OUL	64.930061	25.354564	290947.250965
226	Finland	POR	61.461686	21.799983	109105.219112
227	Finland	RVN	66.564822	25.830411	109105.219112
228	Finland	SVL	61.943064	28.945136	145473.625483
229	Finland	TMP	61.414147	23.604392	654631.314672
230	Finland	TKU	60.514142	22.262808	472789.282819
231	Finland	VAA	63.050650	21.762175	327315.657336
232	Finland	VRK	62.171111	27.868611	145473.625483
233	United Kingdom	BFS	54.657500	-6.215833	1679192.202060
234	United Kingdom	BHD	54.618056	-5.872500	775011.785566
235	United Kingdom	LDY	55.042778	-7.161111	215281.051546
236	United Kingdom	BHX	52.453856	-1.748028	5726475.971129
237	United Kingdom	GLO	51.894167	-2.167222	86112.420618
238	United Kingdom	MAN	53.353744	-2.274950	12055738.886587
239	United Kingdom	NQY	50.440558	-4.995408	172224.841237
240	United Kingdom	CWL	51.396667	-3.343333	1808360.832988
241	United Kingdom	BRS	51.382669	-2.719089	4563958.292779
242	United Kingdom	LPL	53.333611	-2.849722	2669485.039173
243	United Kingdom	LTN	51.874722	-0.368333	4822295.554635
244	United Kingdom	BOH	50.780000	-1.842500	1162517.678349
245	United Kingdom	SOU	50.950261	-1.356803	1636135.991751
246	Guernsey	ACI	49.706111	-2.214722	31546.231733
247	Guernsey	GCI	49.434956	-2.601969	347008.549067
248	Jersey	JER	49.207947	-2.195508	484728.443939
249	United Kingdom	LGW	51.148056	-0.190278	13089087.934009
250	United Kingdom	LCY	51.505278	0.055278	2669485.039173
251	United Kingdom	LHR	51.477500	-0.461389	20839205.789671
252	United Kingdom	SEN	51.571389	0.695556	473618.313402
253	United Kingdom	BLK	53.771667	-3.028611	301393.472165
254	United Kingdom	HUY	53.574444	-0.350833	172224.841237
255	United Kingdom	LBA	53.865897	-1.660569	2841709.880410
256	Isle of Man	IOM	54.083333	-4.623889	279716.932969
257	United Kingdom	NCL	55.037500	-1.691667	3745890.296904
258	United Kingdom	MME	54.509189	-1.429406	172224.841237
259	United Kingdom	EMA	52.831111	-1.328056	3832002.717522
260	United Kingdom	KOI	58.957778	-2.905000	473618.313402
261	United Kingdom	LSI	59.878889	-1.295556	215281.051546
262	United Kingdom	WIC	58.458889	-3.093056	86112.420618
263	United Kingdom	ABZ	57.201944	-2.197778	1765304.622679
264	United Kingdom	INV	57.542500	-4.047500	559730.734020
265	United Kingdom	GLA	55.871944	-4.433056	4434789.661852
266	United Kingdom	EDI	55.950000	-3.372500	5640363.550510
267	United Kingdom	ILY	55.681944	-6.256667	43056.210309
268	United Kingdom	PIK	55.509444	-4.586667	1162517.678349
269	United Kingdom	BEB	57.481111	-7.362778	129168.630928
270	United Kingdom	DND	56.452499	-3.025833	129168.630928
271	United Kingdom	SYY	58.215556	-6.331111	215281.051546
272	United Kingdom	TRE	56.499167	-6.869167	43056.210309
273	United Kingdom	NWI	52.675833	1.282778	516674.523711
274	United Kingdom	STN	51.885000	0.235000	7018162.280406
275	United Kingdom	EXT	50.734444	-3.413889	1248630.098968
276	United Kingdom	OXF	51.836944	-1.320000	86112.420618
277	Falkland Islands	MPN	-51.822777	-58.447222	24634.608352
278	Netherlands	AMS	52.308613	4.763889	20204923.633452
279	Netherlands	MST	50.911658	5.770144	669037.206406
280	Netherlands	EIN	51.450139	5.374528	2586943.864769
281	Netherlands	GRQ	53.119720	6.579444	624434.725979
282	Netherlands	RTM	51.956944	4.437222	981254.569395
283	Ireland	ORK	51.841269	-8.491111	13333150.276877
284	Ireland	DUB	53.421333	-6.270075	59999176.245948
285	Ireland	NOC	53.910297	-8.818492	4666602.596907
286	Ireland	KIR	52.180878	-9.523783	1999972.541532
287	Ireland	SNN	52.701978	-8.924817	6999903.895361
288	Ireland	WAT	52.187200	-7.086964	1333315.027688
289	Denmark	AAR	56.300017	10.619008	282653.874251
290	Denmark	BLL	55.740322	9.151778	1187146.271854
291	Denmark	CPH	55.617917	12.655972	6501039.107769
292	Denmark	EBJ	55.525942	8.553403	28265.387425
293	Denmark	KRP	56.297458	9.124628	28265.387425
294	Faroe Islands	FAE	62.063628	-7.277219	63058.311312
295	Denmark	AAL	57.092789	9.849164	423980.811376
296	Luxembourg	LUX	49.626575	6.211517	756509.806380
297	Norway	AES	62.560372	6.110164	498427.660167
298	Norway	ANX	69.292500	16.144167	199371.064067
299	Norway	ALF	69.976111	23.371667	498427.660167
300	Norway	BNN	65.461111	12.217500	299056.596100
301	Norway	BOO	67.269167	14.365278	947012.554317
302	Norway	BGO	60.293386	5.218142	3090251.493033
303	Norway	BJF	70.600278	29.692500	249213.830083
304	Norway	KRS	58.204214	8.085369	548270.426183
305	Norway	BDU	69.055758	18.540356	49842.766017
306	Norway	EVE	68.491300	16.678108	348899.362117
307	Norway	VDB	61.015556	9.288056	49842.766017
308	Norway	FRO	61.583611	5.024722	199371.064067
309	Norway	OSL	60.193917	11.100361	7775471.498600
310	Norway	HAU	59.345267	5.208364	598113.192200
311	Norway	HAA	70.486675	22.139744	99685.532033
312	Norway	KSU	63.111781	7.824522	249213.830083
313	Norway	KKN	69.725781	29.891295	448584.894150
314	Norway	MOL	62.744722	7.262500	249213.830083
315	Norway	MJF	65.783997	13.214914	249213.830083
316	Norway	LKL	70.068814	24.973489	149528.298050
317	Norway	OLA	63.698908	9.604003	49842.766017
318	Norway	RYG	59.378933	10.785389	1943867.874650
319	Norway	LYR	78.246111	15.465556	49842.766017
320	Norway	SKE	59.185000	9.566944	49842.766017
321	Norway	SSJ	65.956828	12.468944	249213.830083
322	Norway	TOS	69.683333	18.918919	1096540.852367
323	Norway	TRF	59.186703	10.258628	1894025.108633
324	Norway	TRD	63.457556	10.924250	2093396.172700
325	Norway	SVG	58.876778	5.637856	2143238.938717
326	Poland	GDN	54.377569	18.466222	541148.017025
327	Poland	KRK	50.077731	19.784836	713854.830970
328	Poland	KTW	50.474253	19.080019	356927.415485
329	Poland	POZ	52.421031	16.826325	322386.052696
330	Poland	RZE	50.109958	22.019000	115137.875963
331	Poland	SZZ	53.584731	14.902206	80596.513174
332	Poland	WAW	52.165750	20.967122	1231975.272803
333	Poland	WRO	51.102683	16.885836	449037.716255
334	Sweden	RNB	56.266667	15.265000	62379.662466
335	Sweden	GOT	57.662836	12.279819	852522.053703
336	Sweden	JKG	57.757594	14.068731	83172.883288
337	Sweden	GSE	57.774722	11.870372	436657.637263
338	Sweden	THN	58.318056	12.345000	20793.220822
339	Sweden	MXX	60.957908	14.511383	83172.883288
340	Sweden	NYO	58.788636	16.912189	1039661.041102
341	Sweden	KID	55.921686	14.085536	20793.220822
342	Sweden	KLR	56.685531	16.287578	83172.883288
343	Sweden	MMX	55.530193	13.371639	395071.195619
344	Sweden	HAD	56.691128	12.820211	41586.441644
345	Sweden	VXO	56.929144	14.727994	124759.324932
346	Sweden	EVG	62.047811	14.422950	83172.883288
347	Sweden	GEV	67.132408	20.814636	41586.441644
348	Sweden	KRF	63.048597	17.768856	41586.441644
349	Sweden	LYC	64.548322	18.716219	83172.883288
350	Sweden	SDL	62.528125	17.443928	83172.883288
351	Sweden	OER	63.408339	18.990039	20793.220822
352	Sweden	KRN	67.821986	20.336764	41586.441644
353	Sweden	SFT	64.624772	21.076892	41586.441644
354	Sweden	UME	63.791828	20.282758	166345.766576
355	Sweden	VHM	64.579083	16.833575	83172.883288
356	Sweden	AJR	65.590278	19.281944	41586.441644
357	Sweden	ORB	59.223733	15.037956	103966.104110
358	Sweden	VST	59.589444	16.633611	103966.104110
359	Sweden	LLA	65.543758	22.121989	124759.324932
360	Sweden	ARN	59.651944	17.918611	3888332.293720
361	Sweden	BMA	59.354372	17.941650	706969.507949
362	Sweden	BLE	60.422017	15.515211	41586.441644
363	Sweden	LPI	58.406150	15.680508	103966.104110
364	Sweden	NRK	58.586253	16.250622	124759.324932
365	Sweden	VBY	57.662797	18.346211	145552.545754
366	Germany	RLG	53.918167	12.278333	224800.431298
367	South Africa	BFN	-29.092722	26.302444	306945.244465
368	South Africa	CPT	-33.964806	18.601667	2516951.004613
369	South Africa	DUR	-29.970089	30.950519	1289170.026753
370	South Africa	ELS	-33.035569	27.825939	245556.195572
371	South Africa	GRJ	-34.005553	22.378889	245556.195572
372	South Africa	HDS	-24.368642	31.048744	122778.097786
373	South Africa	JNB	-26.139166	28.246000	8594466.845021
374	South Africa	KIM	-28.802834	24.765167	122778.097786
375	South Africa	HLA	-25.938514	27.926133	245556.195572
376	South Africa	PLZ	-33.984919	25.617275	491112.391144
377	South Africa	PHW	-23.937166	31.155390	61389.048893
378	South Africa	PTG	-23.926089	29.484422	61389.048893
379	South Africa	PZB	-29.648975	30.398667	61389.048893
380	South Africa	RCB	-28.741039	32.092111	61389.048893
381	South Africa	UTN	-28.399097	21.260239	122778.097786
382	South Africa	UTT	-31.547903	28.674289	61389.048893
383	Botswana	FRW	-21.159597	27.474525	34655.340367
384	Botswana	BBK	-17.832875	25.162400	51983.010550
385	Botswana	MUB	-19.972564	23.431086	103966.021100
386	Botswana	GBE	-24.555225	25.918208	225259.712383
387	Congo (Brazzaville)	BZV	-4.251700	15.253031	405511.508455
388	Congo (Brazzaville)	PNR	-4.816028	11.886597	270341.005636
389	Swaziland	MTS	-26.529022	31.307519	9623.853161
390	Central African Republic	BGF	4.398475	18.518786	279716.932969
391	Equatorial Guinea	BSG	1.905469	9.805681	44857.774706
392	Equatorial Guinea	SSG	3.755267	8.708717	403719.972357
393	Mauritius	MRU	-20.430235	57.683600	1293374.170213
394	Mauritius	RRG	-19.757658	63.360983	28116.829787
395	Cameroon	DLA	4.006081	9.719481	228346.862536
396	Cameroon	MVR	10.451392	14.257361	10379.402843
397	Cameroon	GOU	9.335892	13.370103	10379.402843
398	Zambia	LVI	-17.821756	25.822692	91890.929478
399	Zambia	LUN	-15.330817	28.452628	735127.435825
400	Zambia	MFU	-13.258878	31.936581	22972.732370
401	Zambia	NLA	-12.998139	28.664944	183781.858956
402	Comoros	HAH	-11.533661	43.271850	154935.755821
403	Comoros	AJN	-12.131667	44.430279	17215.083980
404	Mayotte	DZA	-12.804722	45.281113	218448.460309
405	Reunion	RUN	-20.887100	55.510308	542048.585029
406	Reunion	ZSE	-21.320039	55.423581	94269.319135
407	Madagascar	TNR	-18.796950	47.478806	191454.156627
408	Madagascar	SMS	-17.093889	49.815834	19805.602410
409	Madagascar	TMM	-18.109517	49.392536	52814.939759
410	Madagascar	MOQ	-20.284750	44.317614	33009.337349
411	Madagascar	DIE	-12.349400	49.291747	39611.204819
412	Madagascar	WMR	-16.163900	49.773753	6601.867470
413	Madagascar	ANM	-14.999411	50.320233	19805.602410
414	Madagascar	MJN	-15.667144	46.351828	39611.204819
415	Madagascar	NOS	-13.312067	48.314822	33009.337349
416	Madagascar	WMN	-15.436666	49.688332	26407.469880
417	Madagascar	SVB	-14.278611	50.174721	26407.469880
418	Madagascar	FTU	-25.038056	46.956111	19805.602410
419	Madagascar	MXM	-21.753867	43.375533	6601.867470
420	Madagascar	TLE	-23.383369	43.728453	19805.602410
421	Angola	CAB	-5.596992	12.188353	14961.639821
422	Angola	NOV	-12.808878	15.760547	29923.279643
423	Angola	SVP	-12.404633	16.947414	29923.279643
424	Angola	LAD	-8.858375	13.231178	763043.630888
425	Angola	MEG	-9.525086	16.312406	29923.279643
426	Angola	SPP	-14.657583	17.719833	14961.639821
427	Angola	VHC	-9.689067	20.431875	29923.279643
428	Angola	SDD	-14.924733	13.575022	59846.559285
429	Angola	LUO	-11.768086	19.897672	14961.639821
430	Gabon	LBV	0.458600	9.412283	66190.321955
431	Sao Tome and Principe	TMS	0.378175	6.712153	85339.936210
432	Mozambique	BEW	-19.796419	34.907556	76885.066667
433	Mozambique	INH	-23.876431	35.408544	28831.900000
434	Mozambique	VXC	-13.273986	35.266262	9610.633333
435	Mozambique	MPM	-25.920836	32.572606	163380.766667
436	Mozambique	APL	-15.105611	39.281800	67274.433333
437	Mozambique	POL	-12.986753	40.522492	76885.066667
438	Mozambique	UEL	-17.855500	36.869106	28831.900000
439	Mozambique	TET	-16.104817	33.640181	57663.800000
440	Mozambique	VNX	-22.018431	35.313297	48053.166667
441	Seychelles	SEZ	-4.674342	55.521839	360220.516008
442	Seychelles	PRI	-4.319292	55.691417	27709.270462
443	Chad	NDJ	12.133689	15.034019	161413.186225
444	Zimbabwe	BUQ	-20.017431	28.617869	7126.762667
445	Zimbabwe	VFA	-18.095881	25.839006	28507.050667
446	Zimbabwe	HRE	-17.931806	31.092847	163915.541336
447	Malawi	BLZ	-15.679053	34.974014	51410.005190
448	Malawi	LLW	-13.789378	33.781000	102820.010380
449	Lesotho	MSU	-29.462256	27.552503	9623.853161
450	Congo (Kinshasa)	FIH	-4.385750	15.444569	479871.485778
451	Congo (Kinshasa)	MDK	0.022600	18.288744	34276.534698
452	Congo (Kinshasa)	GMA	3.235369	19.771258	34276.534698
453	Congo (Kinshasa)	FKI	0.517500	25.155014	34276.534698
454	Congo (Kinshasa)	GOM	-1.670814	29.238464	17138.267349
455	Congo (Kinshasa)	FBM	-11.591333	27.530889	222797.475540
456	Congo (Kinshasa)	KWZ	-10.765886	25.505714	17138.267349
457	Congo (Kinshasa)	KGA	-5.900055	22.469166	34276.534698
458	Congo (Kinshasa)	MJM	-6.121236	23.569008	51414.802048
459	Mali	BKO	12.533544	-7.949944	363857.375900
460	Gambia	BJL	13.337961	-16.652206	597418.066120
461	Spain	FUE	28.452717	-13.863761	2174296.320345
462	Spain	VDE	27.814847	-17.887056	92523.247674
463	Spain	SPC	28.626478	-17.755611	393223.802616
464	Spain	LPA	27.931886	-15.386586	3353967.728191
465	Spain	ACE	28.945464	-13.605225	2821959.054064
466	Spain	TFS	28.044475	-16.572489	3492752.599703
467	Spain	TFN	28.482653	-16.341536	693924.357557
468	Spain	MLN	35.279817	-2.956256	185046.495348
469	Sierra Leone	FNA	8.616444	-13.195489	448577.747063
470	Liberia	ROB	6.233789	-10.362311	521601.547149
471	Morocco	AGA	30.381353	-9.546311	1135032.066749
472	Morocco	FEZ	33.927261	-4.977958	146455.750548
473	Morocco	OUD	34.787150	-1.923986	292911.501096
474	Morocco	RBA	34.051467	-6.751519	219683.625822
475	Morocco	CMN	33.367467	-7.589967	3771235.576617
476	Morocco	RAK	31.606886	-8.036300	1537785.380756
477	Morocco	OZZ	30.939053	-6.909431	73227.875274
478	Morocco	AHU	35.177103	-3.839525	36613.937637
479	Morocco	TNG	35.726917	-5.916889	512595.126919
480	Senegal	ZIG	12.555617	-16.281783	33732.516264
481	Senegal	DKR	14.739708	-17.490225	1349300.650555
482	Mauritania	NKC	18.097856	-15.947956	273973.802891
483	Mauritania	NDB	20.933067	-17.029956	42149.815829
484	Cape Verde	SID	16.741389	-22.949444	204054.717220
485	Cape Verde	BVC	16.136531	-22.888897	155081.585087
486	Cape Verde	MMO	15.155928	-23.213703	8162.188689
487	Cape Verde	SNE	16.588356	-24.284656	16324.377378
488	Cape Verde	VXE	16.833689	-25.054661	73459.698199
489	Ethiopia	ADD	8.977889	38.799319	2982773.176884
490	Ethiopia	AMH	6.039389	37.590453	26396.222804
491	Ethiopia	AXU	14.146750	38.772833	52792.445609
492	Ethiopia	BJR	11.608075	37.321644	52792.445609
493	Ethiopia	DIR	9.624700	41.854203	79188.668413
494	Ethiopia	GMB	8.128764	34.563131	26396.222804
495	Ethiopia	GDQ	12.519900	37.434047	52792.445609
496	Ethiopia	JIM	7.666094	36.816639	26396.222804
497	Ethiopia	LLI	11.975014	38.979969	105584.891217
498	Ethiopia	MQX	13.467367	39.533464	79188.668413
499	Ethiopia	ASO	10.018550	34.586253	26396.222804
500	Burundi	BJM	-3.324019	29.318519	636317.904164
501	Somalia	HGA	9.518167	44.088758	17712.037322
502	Somalia	BBO	10.389167	44.941106	70848.149289
503	Egypt	ABS	22.375953	31.611722	70483.371956
504	Egypt	CAI	30.121944	31.405556	5286252.896683
505	Egypt	HRG	27.178317	33.799436	1691600.926939
506	Egypt	LXR	25.671028	32.706583	845800.463469
507	Egypt	ASW	23.964356	32.819975	105725.057934
508	Kenya	EDL	0.404458	35.238928	113972.539783
509	Kenya	KIS	-0.086139	34.728892	91178.031827
510	Kenya	KTL	0.971989	34.958556	45589.015913
511	Kenya	LOK	3.121967	35.608692	45589.015913
512	Kenya	LAU	-2.252417	40.913097	22794.507957
513	Kenya	MBA	-4.034833	39.594250	661040.730743
514	Kenya	WIL	-1.321719	36.814833	91178.031827
515	Kenya	WJR	1.733239	40.091606	113972.539783
516	Libya	GHT	25.145564	10.142647	24306.511763
517	Libya	BEN	32.096786	20.269472	534743.258782
518	Libya	SEB	26.986964	14.472525	145839.070577
519	Libya	TIP	32.663544	13.159011	923647.446987
520	Libya	LTD	30.151695	9.715305	24306.511763
521	Rwanda	GYI	-1.677203	29.258875	30834.908239
522	Rwanda	KGL	-1.968628	30.139450	1418405.778985
523	Rwanda	KME	-2.462242	28.907950	30834.908239
524	Sudan	ELF	13.614892	25.324650	15121.860358
525	South Sudan	JUB	4.872006	31.601117	248586.459588
526	Sudan	KRT	15.589497	32.553161	446094.880563
527	Tanzania	ARK	-3.367794	36.633333	18021.749717
528	Tanzania	DAR	-6.878111	39.202625	387467.618907
529	Tanzania	JRO	-3.429406	37.074461	243293.621174
530	Tanzania	MYW	-10.339058	40.181781	9010.874858
531	Tanzania	MWZ	-2.444486	32.932667	63076.124008
532	Tanzania	ZNZ	-6.222025	39.224886	171206.622308
533	Uganda	EBB	0.042386	32.443503	1495254.742392
534	Albania	TIA	41.414742	19.720561	924825.048690
535	Bulgaria	BOJ	42.569583	27.515236	72691.012987
536	Bulgaria	PDV	42.067806	24.850833	24230.337662
537	Bulgaria	SOF	42.695194	23.406167	787485.974026
538	Bulgaria	VAR	43.232072	27.825106	48460.675325
539	Cyprus	LCA	34.875117	33.624850	728133.100651
540	Cyprus	PFO	34.718039	32.485731	379110.622653
541	Croatia	DBV	42.561353	18.268244	542432.693431
542	Croatia	PUY	44.893533	13.922192	119070.591241
543	Croatia	RJK	45.216889	14.570267	52920.262774
544	Croatia	SPU	43.538944	16.297964	383671.905109
545	Croatia	ZAG	45.742931	16.068778	515972.562044
546	Croatia	ZAD	44.108269	15.346697	198450.985401
547	Spain	ALC	38.282169	-0.558156	3122659.609006
548	Spain	LEI	36.843936	-2.370097	277569.743023
549	Spain	OVD	43.563567	-6.034622	416354.614534
550	Spain	BIO	43.301097	-2.910608	1434110.338951
551	Spain	BCN	41.297078	2.078464	7910737.676148
552	Spain	BJZ	38.891250	-6.821333	92523.247674
553	Spain	LCG	43.302061	-8.377256	208177.307267
554	Spain	GRO	41.900969	2.760547	1272194.655521
555	Spain	GRX	37.188731	-3.777356	208177.307267
556	Spain	IBZ	38.872858	1.373117	2151165.508426
557	Spain	XRY	36.744622	-6.060111	508877.862208
558	Spain	MJV	37.774972	-0.812389	416354.614534
559	Spain	MAD	40.493556	-3.566764	7725691.180800
560	Spain	AGP	36.674900	-4.499106	4140415.333422
561	Spain	MAH	39.862597	4.218647	902101.664824
562	Spain	PNA	42.770039	-1.646331	69392.435756
563	Spain	REU	41.147392	1.167172	578270.297964
564	Spain	SLM	40.952117	-5.501986	23130.811919
565	Spain	EAS	43.356519	-1.790611	69392.435756
566	Spain	SCQ	42.896333	-8.415144	647662.733720
567	Spain	VLC	39.489314	-0.481625	1966119.013078
568	Spain	VLL	41.706111	-4.851944	185046.495348
569	Spain	VGO	42.231800	-8.626775	277569.743023
570	Spain	SDR	43.427064	-3.820006	462616.238371
571	Spain	ZAZ	41.666242	-1.041553	277569.743023
572	Spain	SVQ	37.418000	-5.893106	1341587.091277
573	France	AGF	44.174721	0.590556	35673.185803
574	France	BOD	44.828335	-0.715556	1926352.033389
575	France	EGC	44.825279	0.518611	392405.043838
576	France	PIS	46.587745	0.306666	142692.743214
577	France	LIG	45.862778	1.179444	463751.415445
578	France	TLS	43.629075	1.363819	2853854.864279
579	France	PUF	43.380000	-0.418611	321058.672231
580	France	LDE	43.178675	-0.006439	178365.929017
581	France	BVE	45.150833	1.469167	71346.371607
582	France	PGX	45.198055	0.815556	71346.371607
583	France	BIQ	43.468419	-1.523325	463751.415445
584	France	DCM	43.556250	2.289183	71346.371607
585	France	RDZ	44.407869	2.482672	249712.300624
586	France	DLE	47.039014	5.427250	71346.371607
587	France	LPY	45.080689	3.762889	35673.185803
588	France	ETZ	48.982142	6.251319	214039.114821
589	France	BIA	42.552664	9.483731	606444.158659
590	France	CLY	42.530753	8.793189	321058.672231
591	France	FSC	41.500557	9.097777	321058.672231
592	France	AJA	41.923637	8.802917	606444.158659
593	France	CFE	45.786661	3.169169	249712.300624
594	France	LYS	45.726387	5.090833	4673187.340258
595	France	NCY	45.929233	6.098764	35673.185803
596	France	AUR	44.891388	2.421944	35673.185803
597	France	EBU	45.540554	4.296389	71346.371607
598	France	CCF	43.215978	2.306317	356731.858035
599	France	MRS	43.435555	5.213611	4352128.668026
600	France	NCE	43.658411	7.215872	4530494.597044
601	France	PGF	42.740442	2.870667	178365.929017
602	France	MPL	43.576194	3.963014	713463.716070
603	France	BZR	43.323522	3.353903	249712.300624
604	France	AVN	43.907300	4.901831	71346.371607
605	France	BVA	49.454444	2.112778	1855005.661782
606	France	LEH	49.533889	0.088056	35673.185803
607	France	XCR	48.776072	4.184492	107019.557410
608	France	TUF	47.432222	0.727606	178365.929017
609	France	CDG	49.012779	2.550000	16373992.283803
610	France	ORY	48.725278	2.359444	6528193.002039
611	France	LIL	50.561942	3.089444	713463.716070
612	France	BES	48.447911	-4.418539	535097.787052
613	France	DNR	48.587683	-2.079958	142692.743214
614	France	DOL	49.365339	0.154306	35673.185803
615	France	LRT	47.760555	-3.440000	107019.557410
616	France	CFR	49.173333	-0.450000	71346.371607
617	France	RNS	48.069508	-1.734794	356731.858035
618	France	LAI	48.754378	-3.471656	35673.185803
619	France	UIP	47.974981	-4.167786	35673.185803
620	France	NTE	47.153189	-1.610725	2568469.377852
621	France	SNR	47.312189	-2.149181	71346.371607
622	France	MLH	47.589583	7.529914	356731.858035
623	France	DIJ	47.268890	5.090000	71346.371607
624	France	SXB	48.538319	7.628233	1070195.574105
625	France	TLN	43.097300	6.146030	214039.114821
626	France	FNI	43.757444	4.416347	107019.557410
627	Saint Pierre and Miquelon	FSP	46.762904	-56.173088	42689.926730
628	Greece	AXD	40.855869	25.956264	55807.296657
629	Greece	VOL	39.219619	22.794339	41855.472493
630	Greece	JKH	38.343175	26.140572	69759.120821
631	Greece	IOA	39.696388	20.822500	27903.648329
632	Greece	HER	35.339719	25.180297	1409134.240592
633	Greece	KSO	40.446294	21.282186	13951.824164
634	Greece	KIT	36.274258	23.016978	41855.472493
635	Greece	EFL	38.120069	20.500481	139518.241643
636	Greece	KLX	37.068319	22.025525	55807.296657
637	Greece	KGS	36.793335	27.091667	572024.790735
638	Greece	AOK	35.421408	27.146008	83710.944986
639	Greece	CFU	39.601944	19.911667	711543.032378
640	Greece	KSJ	35.421358	26.910047	27903.648329
641	Greece	KVA	40.913306	24.619223	55807.296657
642	Greece	KZI	40.286110	21.840834	13951.824164
643	Greece	LRS	37.184903	26.800289	41855.472493
644	Greece	LXS	39.917072	25.236308	69759.120821
645	Greece	JMK	37.435128	25.348103	97662.769150
646	Greece	MJT	39.056667	26.598333	181373.714136
647	Greece	PVK	38.925467	20.765311	153470.065807
648	Greece	RHO	36.405419	28.086192	906868.570678
649	Greece	GPA	38.151111	21.425556	111614.593314
650	Greece	CHQ	35.531747	24.149678	502265.669914
651	Greece	JSI	39.177100	23.503675	13951.824164
652	Greece	SMI	37.689999	26.911667	167421.889971
653	Greece	JTR	36.399169	25.479333	153470.065807
654	Greece	JSH	35.216108	26.101325	69759.120821
655	Greece	SKU	38.967553	24.487228	27903.648329
656	Greece	SKG	40.519725	22.970950	865013.098185
657	Greece	ZTH	37.750853	20.884250	209277.362464
658	Hungary	BUD	47.436933	19.255592	12839343.489919
659	Hungary	DEB	47.488917	21.615333	131013.709081
660	Italy	CRV	38.997225	17.080169	40421.159757
661	Italy	BRI	41.138856	16.760594	1111581.893323
662	Italy	PSR	42.431656	14.181067	242526.958543
663	Italy	BDS	40.657633	17.947033	646738.556115
664	Italy	SUF	38.905394	16.242269	626527.976237
665	Italy	CTA	37.466781	15.066400	1657267.550045
666	Italy	LMP	35.497914	12.618083	60631.739636
667	Italy	PNL	36.816519	11.968864	40421.159757
668	Italy	PMO	38.175958	13.091019	990318.414052
669	Italy	REG	38.071206	15.651556	121263.479272
670	Italy	TPS	37.911403	12.487961	626527.976237
671	Italy	AHO	40.632133	8.290772	626527.976237
672	Italy	CAG	39.251469	9.054283	1010528.993930
673	Italy	OLB	40.898661	9.517628	565896.236601
674	Italy	MXP	45.630606	8.728111	4365485.253778
675	Italy	BGY	45.673889	9.704166	1980636.828103
676	Italy	TRN	45.200761	7.649631	889265.514659
677	Italy	GOA	44.413333	8.837500	424422.177451
678	Italy	LIN	45.445103	9.276739	1374319.431745
679	Italy	PMF	44.824483	10.296367	80842.319514
680	Italy	CUF	44.547019	7.623217	101052.899393
681	Italy	BZO	46.460194	11.326383	20210.579879
682	Italy	BLQ	44.535444	11.288667	1778531.029317
683	Italy	TSF	45.648400	12.194422	848844.354901
684	Italy	FRL	44.194753	12.070094	101052.899393
685	Italy	TRS	45.827500	13.472222	343579.857936
686	Italy	RMI	44.020292	12.611747	161684.639029
687	Italy	VRN	45.395706	10.888533	1010528.993930
688	Italy	VCE	45.505278	12.351944	2586954.224461
689	Italy	CIA	41.799361	12.594936	949897.254294
690	Italy	FCO	41.804475	12.250797	6669491.359939
691	Italy	EBA	42.760277	10.239445	80842.319514
692	Italy	NAP	40.886033	14.290781	1596635.810410
693	Italy	PSA	43.683917	10.392750	1515793.490895
694	Italy	FLR	43.809953	11.205100	808423.195144
695	Italy	PEG	43.095906	12.513222	141474.059150
696	Slovenia	LJU	46.223686	14.457611	972711.000000
697	Czech Republic	KLV	50.202978	12.914983	237712.290909
698	Czech Republic	OSR	49.696292	18.111053	59428.072727
699	Czech Republic	PED	50.013419	15.738647	59428.072727
700	Czech Republic	PRG	50.100833	14.260000	4427391.418182
701	Czech Republic	BRQ	49.151269	16.694433	118856.145455
702	Israel	TLV	32.011389	34.886667	4856760.358277
703	Israel	ETH	29.561281	34.960081	207553.861465
704	Israel	VDA	29.940250	34.935850	166043.089172
705	Israel	SDV	32.114661	34.782239	83021.544586
706	Malta	MLA	35.857497	14.477500	1476031.688300
707	Austria	GRZ	46.991067	15.439628	950760.025241
708	Austria	INN	47.260219	11.343964	200160.005314
709	Austria	LNZ	48.233219	14.187511	550440.014613
710	Austria	SZG	47.793304	13.004333	1000800.026570
711	Austria	VIE	48.110278	16.569722	14311440.379948
712	Portugal	SMA	36.971390	-25.170639	108916.492095
713	Portugal	FLW	39.455272	-31.131361	87133.193676
714	Portugal	FAO	37.014425	-7.965911	2287246.333992
715	Portugal	GRW	39.092169	-28.029847	21783.298419
716	Portugal	HOR	38.519894	-28.715872	130699.790514
717	Portugal	TER	38.761842	-27.090797	217832.984190
718	Portugal	PDL	37.741184	-25.697870	479232.565217
719	Portugal	PIX	38.554333	-28.441333	130699.790514
720	Portugal	OPO	41.248055	-8.681389	1895146.962451
721	Portugal	PXO	33.073386	-16.349975	108916.492095
722	Portugal	LIS	38.781311	-9.135919	4334876.385375
723	Portugal	SJZ	38.665500	-28.175817	43566.596838
724	United States	PDT	45.695000	-118.841389	68539.479861
725	Bosnia and Herzegovina	SJJ	43.824583	18.331467	72948.045021
726	Romania	ARW	46.176550	21.262022	17424.804762
727	Romania	BCM	46.521946	26.910278	34849.609524
728	Romania	BAY	47.658389	23.470022	34849.609524
729	Romania	CND	44.362222	28.488333	34849.609524
730	Romania	CLJ	46.785167	23.686167	296221.680952
731	Romania	CRA	44.318139	23.888611	34849.609524
732	Romania	IAS	47.178492	27.620631	104548.828571
733	Romania	OMR	47.025278	21.902500	34849.609524
734	Romania	OTP	44.572161	26.102178	1934153.328571
735	Romania	SBZ	45.785597	24.091342	139398.438095
736	Romania	SUJ	47.703275	22.885700	34849.609524
737	Romania	SCV	47.687500	26.354056	34849.609524
738	Romania	TGM	46.467714	24.412525	174248.047619
739	Romania	TSR	45.809861	21.337861	749266.604762
740	Switzerland	GVA	46.238064	6.108950	7328717.461294
741	Switzerland	LUG	46.004275	8.910578	233398.645264
742	Switzerland	BRN	46.914100	7.497153	1260352.684426
743	Switzerland	ZRH	47.464722	8.549167	11950010.637525
744	Switzerland	ACH	47.485033	9.560775	93359.458106
745	Turkey	ESB	40.128082	32.995083	2824364.051649
746	Turkey	ADA	36.982166	35.280388	830695.309309
747	Turkey	AYT	36.898731	30.800461	7033220.285479
748	Turkey	GZT	36.947183	37.478683	332278.123723
749	Turkey	KYA	37.979000	32.561861	166139.061862
750	Turkey	MZH	40.829375	35.521992	55379.687287
751	Turkey	VAS	39.813828	36.903497	166139.061862
752	Turkey	MLX	38.435347	38.091006	221518.749149
753	Turkey	ASR	38.770386	35.495428	332278.123723
754	Turkey	DNZ	37.785567	29.701297	55379.687287
755	Turkey	IST	40.976922	28.814606	17389221.808191
756	Turkey	ADB	38.292392	27.156953	3101262.488085
757	Turkey	DLM	36.713056	28.792500	3655059.360957
758	United States	RIW	43.064167	-108.459722	68539.479861
759	Turkey	EZS	38.606925	39.291417	221518.749149
760	Turkey	DIY	37.893897	40.201019	276898.436436
761	Turkey	ERC	39.710203	39.527003	110759.374574
762	Turkey	ERZ	39.956501	41.170166	276898.436436
763	Turkey	TZX	40.995108	39.789728	498417.185585
764	United States	MTJ	38.509794	-107.894242	137078.959722
765	Turkey	VAN	38.468219	43.332300	221518.749149
766	Turkey	BAL	37.928969	41.116583	166139.061862
767	Moldova	KIV	46.927744	28.930978	488597.000000
768	Macedonia	SKP	41.961622	21.621381	344745.498733
769	Gibraltar	GIB	36.151219	-5.349664	109275.319143
770	Serbia	BEG	44.818444	20.309139	723934.260000
771	Serbia	INI	43.337289	21.853722	11491.020000
772	Montenegro	TGD	42.359392	19.251894	440773.378755
773	Serbia	PRN	42.572778	21.035833	413676.720000
774	Montenegro	TIV	42.404664	18.723286	235079.135336
775	Slovakia	BTS	48.170167	17.212667	354151.344479
776	Slovakia	KSC	48.663055	21.241112	39350.149387
777	Slovakia	TAT	49.073594	20.241142	19675.074693
778	Turks and Caicos Islands	PLS	21.773625	-72.265886	338053.556094
779	Turks and Caicos Islands	XSC	21.515739	-71.528528	37561.506233
780	Dominican Republic	LRM	18.450711	-68.911833	166008.718244
781	Dominican Republic	PUJ	18.567367	-68.363431	1726490.669734
782	Dominican Republic	POP	19.757900	-70.570033	398420.923785
783	Dominican Republic	SDQ	18.429664	-69.668925	1162061.027706
784	Dominican Republic	STI	19.406092	-70.604689	298815.692839
785	Guatemala	GUA	14.583272	-90.527475	316262.987782
786	Honduras	LCE	15.742481	-86.853036	69451.692720
787	Honduras	SAP	15.452639	-87.923556	152793.723983
788	Honduras	GJA	16.445367	-85.906611	6945.169272
789	Honduras	RTB	16.316814	-86.522961	55561.354176
790	Honduras	TGU	14.060883	-87.217197	125013.046895
791	Jamaica	KIN	17.935667	-76.787500	65648.546531
792	Jamaica	MBJ	18.503717	-77.913358	121449.811082
793	Mexico	ACA	16.757061	-99.753953	197461.036605
794	Mexico	AGU	21.705558	-102.317858	197461.036605
795	Mexico	HUX	15.775317	-96.262572	112834.878060
796	Mexico	CVJ	18.834764	-99.261300	84626.158545
797	Mexico	CME	18.653739	-91.799017	84626.158545
798	Mexico	CUL	24.764547	-107.474717	507756.951270
799	Mexico	CTM	18.504667	-88.326847	56417.439030
800	Mexico	CEN	27.392639	-109.833111	112834.878060
801	Mexico	CPE	19.816794	-90.500314	56417.439030
802	Mexico	CJS	31.636133	-106.428667	282087.195150
803	Mexico	CUU	28.702875	-105.964567	338504.634180
804	Mexico	CVM	23.703336	-98.956486	141043.597575
805	Mexico	CZM	20.522403	-86.925644	225669.756120
806	Mexico	DGO	24.124194	-104.528014	141043.597575
807	Mexico	TPQ	21.419453	-104.842581	56417.439030
808	Mexico	GDL	20.521800	-103.311167	2087445.244111
809	Mexico	GYM	27.968983	-110.925169	28208.719515
810	Mexico	HMO	29.095858	-111.047858	677009.268360
811	Mexico	CLQ	19.277011	-103.577397	56417.439030
812	Mexico	SLW	25.549497	-100.928669	169252.317090
813	Mexico	LZC	18.001731	-102.220525	28208.719515
814	Mexico	LMM	25.685194	-109.080806	141043.597575
815	Mexico	BJX	20.993464	-101.480847	282087.195150
816	Mexico	LAP	24.072694	-110.362475	225669.756120
817	Mexico	LTO	25.989194	-111.348361	28208.719515
818	Mexico	MAM	25.769894	-97.525311	112834.878060
819	Mexico	MID	20.936981	-89.657672	338504.634180
820	Mexico	MXL	32.630634	-115.241637	112834.878060
821	Mexico	MLM	19.849944	-101.025500	225669.756120
822	Mexico	MTT	18.103419	-94.580681	28208.719515
823	Mexico	MEX	19.436303	-99.072097	6093083.415242
824	Mexico	MTY	25.778489	-100.106878	1692523.170901
825	Mexico	MZT	23.161356	-106.266072	253878.475635
826	Mexico	NLD	27.443918	-99.570460	28208.719515
827	Mexico	OAX	16.999906	-96.726639	141043.597575
828	Mexico	PAZ	20.602671	-97.460839	112834.878060
829	Mexico	PBC	19.158144	-98.371447	141043.597575
830	Mexico	PDS	28.627394	-100.535211	56417.439030
831	Mexico	UPN	19.396692	-102.039056	56417.439030
832	Mexico	PVR	20.680083	-105.254167	761635.426905
833	Mexico	PXM	15.876861	-97.089117	56417.439030
834	Mexico	QRO	20.617289	-100.185658	169252.317090
835	Mexico	REX	26.008908	-98.228513	169252.317090
836	Mexico	SJD	23.151850	-109.721044	1043722.622055
837	Mexico	SLP	22.254303	-100.930806	112834.878060
838	Mexico	TRC	25.568278	-103.410583	169252.317090
839	Mexico	TGZ	16.561822	-93.026081	197461.036605
840	Mexico	TIJ	32.541064	-116.970158	902679.024480
841	Mexico	TAM	22.296450	-97.865931	225669.756120
842	Mexico	TLC	19.337072	-99.566008	310295.914665
843	Mexico	TAP	14.794339	-92.370025	28208.719515
844	Mexico	CUN	21.036528	-86.877083	3385046.341801
845	Mexico	VSA	17.997000	-92.817361	366713.353695
846	Mexico	VER	19.145931	-96.187267	366713.353695
847	Mexico	ZCL	22.897112	-102.686890	112834.878060
848	Mexico	ZIH	17.601569	-101.460536	197461.036605
849	Mexico	ZLO	19.144778	-104.558631	112834.878060
850	Nicaragua	MGA	12.141494	-86.168178	378554.780800
851	Panama	BOC	9.340853	-82.250842	68667.560988
852	Panama	CHX	9.458636	-82.516806	68667.560988
853	Panama	DAV	8.391003	-82.434992	68667.560988
854	Panama	PAC	8.973339	-79.555583	206002.682963
855	Panama	PTY	9.071364	-79.383453	3296042.927405
856	Costa Rica	GLF	8.653775	-83.180544	39391.387177
857	Costa Rica	LIR	10.593289	-85.544408	196956.935884
858	Costa Rica	SJO	9.993861	-84.208806	1398394.244778
859	Costa Rica	PMZ	8.951025	-83.468583	39391.387177
860	Costa Rica	XQP	9.443164	-84.129772	39391.387177
861	El Salvador	SAL	13.440947	-89.055728	2948747.187400
862	Haiti	CAP	19.732989	-72.194739	26929.357997
863	Haiti	PAP	18.580050	-72.292542	457799.085942
864	Cuba	BCA	20.365317	-74.506206	12198.917753
865	Cuba	BYM	20.396331	-76.621494	12198.917753
866	Cuba	CFG	22.150000	-80.414167	18298.376630
867	Cuba	CYO	21.616453	-81.545989	12198.917753
868	Cuba	CMW	21.420428	-77.847433	30497.294383
869	Cuba	SCU	19.969769	-75.835414	73193.506519
870	Cuba	GAO	20.085419	-75.158328	6099.458877
871	Cuba	HAV	22.989153	-82.409086	402564.285854
872	Cuba	HOG	20.785589	-76.315108	97591.342025
873	Cuba	MOA	20.654114	-74.922114	18298.376630
874	Cuba	MZO	20.288172	-77.089300	12198.917753
875	Cuba	GER	21.834689	-82.783819	6099.458877
876	Cuba	SNU	22.492192	-79.943611	36596.753259
877	Cuba	VRA	23.034445	-81.435278	79292.965395
878	Cayman Islands	CYB	19.686981	-79.882789	34964.616621
879	Cayman Islands	GCM	19.292778	-81.357750	221442.571934
880	Bahamas	MHH	26.511406	-77.083472	70914.245229
881	Bahamas	AXP	22.441828	-73.970858	20261.212923
882	Bahamas	TCB	26.745336	-77.391269	30391.819384
883	Bahamas	CCZ	25.417108	-77.880850	10130.606461
884	Bahamas	GGT	23.562631	-75.877958	70914.245229
885	Bahamas	ELH	25.474861	-76.683489	30391.819384
886	Bahamas	GHB	25.284706	-76.331011	40522.425845
887	Bahamas	RSD	24.891700	-76.177739	30391.819384
888	Bahamas	FPO	26.558686	-78.695553	81044.851690
889	Bahamas	IGA	20.975000	-73.666862	10130.606461
890	Bahamas	LGI	23.179014	-75.093597	20261.212923
891	Bahamas	SML	23.581444	-75.270475	20261.212923
892	Bahamas	NAS	25.038958	-77.466231	526791.535985
893	Bahamas	ZSA	24.063275	-74.523967	30391.819384
894	Belize	BZE	17.539144	-88.308203	55698.024892
895	Cook Islands	AIT	-18.830922	-159.764233	19239.947837
896	Cook Islands	RAR	-21.202739	-159.805556	83373.107296
897	Fiji	NAN	-17.755392	177.443378	809467.804000
898	Fiji	SUV	-18.043267	178.559228	183969.955455
899	Tonga	TBU	-21.241214	-175.149644	85339.936210
900	Kiribati	TRW	1.381636	173.147036	19239.947837
901	Wallis and Futuna	WLS	-13.238281	-176.199228	18475.956264
902	Samoa	APW	-13.829969	-172.008336	50641.722772
903	American Samoa	PPG	-14.331000	-170.710500	9623.853161
904	French Polynesia	RUR	-22.434069	-151.360614	9837.537347
905	French Polynesia	TUB	-23.365353	-149.524072	9837.537347
906	French Polynesia	AAA	-17.352606	-145.509956	6558.358231
907	French Polynesia	TIH	-15.119617	-148.230697	13116.716462
908	French Polynesia	FAV	-16.054150	-145.656994	9837.537347
909	French Polynesia	XMH	-14.436764	-146.070056	9837.537347
910	French Polynesia	GMR	-23.079861	-134.890333	6558.358231
911	French Polynesia	KKR	-15.663333	-146.884769	6558.358231
912	French Polynesia	MKP	-16.583919	-143.658369	9837.537347
913	French Polynesia	TKP	-14.709544	-145.245814	3279.179116
914	French Polynesia	AXR	-15.248289	-146.616708	6558.358231
915	French Polynesia	MVT	-14.868055	-148.717225	6558.358231
916	French Polynesia	TKX	-14.455781	-145.024542	9837.537347
917	French Polynesia	NHV	-8.795603	-140.228789	13116.716462
918	French Polynesia	BOB	-16.444378	-151.751286	22954.253809
919	French Polynesia	RGI	-14.954283	-147.660800	19675.074693
920	French Polynesia	HUH	-16.687242	-151.021667	13116.716462
921	French Polynesia	MOZ	-17.489972	-149.761869	13116.716462
922	French Polynesia	HOI	-18.074814	-140.945886	6558.358231
923	French Polynesia	MAU	-16.426486	-152.243669	9837.537347
924	French Polynesia	RFP	-16.722861	-151.465856	16395.895578
925	Vanuatu	VLI	-17.699325	168.319794	96287.865323
926	New Caledonia	KNQ	-21.053428	164.837806	8553.588483
927	New Caledonia	KOC	-20.546314	164.255625	17107.176967
928	New Caledonia	LIF	-20.774800	167.239864	25660.765450
929	New Caledonia	GEA	-22.258278	166.472806	85535.884834
930	New Caledonia	MEE	-21.481678	168.037508	8553.588483
931	New Caledonia	TOU	-20.790028	165.259486	8553.588483
932	New Caledonia	UVE	-20.640556	166.572778	17107.176967
933	New Caledonia	NOU	-22.014553	166.212972	136857.415735
934	New Zealand	AKL	-37.008056	174.791667	5790697.734786
935	New Zealand	TUO	-38.739723	176.084444	168661.099071
936	New Zealand	CHC	-43.489358	172.532225	2023933.188857
937	New Zealand	DUD	-45.928055	170.198333	393542.564500
938	New Zealand	GIS	-38.663333	177.978333	112440.732714
939	New Zealand	HKK	-42.713611	170.985278	56220.366357
940	New Zealand	HLZ	-37.866661	175.332056	337322.198143
941	New Zealand	KKE	-35.262779	173.911944	56220.366357
942	New Zealand	KAT	-35.070000	173.285278	56220.366357
943	New Zealand	MRO	-40.973333	175.633611	56220.366357
944	New Zealand	NPL	-39.008611	174.179167	168661.099071
945	New Zealand	NSN	-41.298333	173.221111	168661.099071
946	New Zealand	IVC	-46.412408	168.312992	112440.732714
947	New Zealand	PMR	-40.320556	175.616944	224881.465429
948	New Zealand	PPQ	-40.904722	174.989167	56220.366357
949	New Zealand	ZQN	-45.021111	168.739167	618424.029929
950	New Zealand	ROT	-38.109167	176.317222	224881.465429
951	New Zealand	TRG	-37.671944	176.196110	168661.099071
952	New Zealand	TIU	-44.302778	171.225278	56220.366357
953	New Zealand	BHE	-41.518333	173.870278	168661.099071
954	New Zealand	WKA	-44.722222	169.245556	56220.366357
955	New Zealand	WHK	-37.920556	176.914167	56220.366357
956	New Zealand	WLG	-41.327221	174.805278	1742831.357071
957	New Zealand	WRE	-35.768333	174.365000	112440.732714
958	New Zealand	WSZ	-41.738056	171.580833	56220.366357
959	New Zealand	WAG	-39.962222	175.025278	168661.099071
960	Afghanistan	HEA	34.210017	62.228300	89809.473224
961	Afghanistan	KBL	34.565853	69.212328	1571665.781412
962	Afghanistan	KDH	31.505756	65.847822	538856.839341
963	Afghanistan	MZR	36.706914	67.209678	44904.736612
964	Bahrain	BAH	26.270834	50.633610	5590998.040600
965	Saudi Arabia	AHB	18.240367	42.656625	525158.562368
966	Saudi Arabia	HOF	25.285306	49.485189	43763.213531
967	Saudi Arabia	ABT	20.296139	41.634277	131289.640592
968	Saudi Arabia	BHH	19.984350	42.620881	131289.640592
969	Saudi Arabia	DMM	26.471161	49.797890	3282241.014799
970	Saudi Arabia	GIZ	16.901111	42.585833	218816.067653
971	Saudi Arabia	ELQ	26.302822	43.773911	306342.494715
972	Saudi Arabia	URY	31.411942	37.279469	87526.427061
973	Saudi Arabia	HAS	27.437917	41.686292	131289.640592
974	Saudi Arabia	JED	21.679564	39.156536	6870824.524313
975	Saudi Arabia	MED	24.553422	39.705061	1794291.754757
976	Saudi Arabia	EAM	17.611436	44.419169	131289.640592
977	Saudi Arabia	AQI	28.335192	46.125069	87526.427061
978	Saudi Arabia	RAH	29.626419	43.490614	43763.213531
979	Saudi Arabia	RUH	24.957640	46.698776	5601691.331924
980	Saudi Arabia	RAE	30.906589	41.138217	87526.427061
981	Saudi Arabia	SHW	17.466875	47.121431	87526.427061
982	Australia	DGE	-32.562500	149.611000	41382.703166
983	Saudi Arabia	TUU	28.365417	36.618889	262579.281184
984	Saudi Arabia	TIF	21.483418	40.544334	306342.494715
985	Saudi Arabia	TUI	31.692683	38.731200	43763.213531
986	Saudi Arabia	EJH	26.198553	36.476381	43763.213531
987	Saudi Arabia	YNB	24.144244	38.063350	262579.281184
988	Iran	ABD	30.371111	48.228333	63521.661453
989	Iran	MRX	30.556192	49.151879	15880.415363
990	Iran	AWZ	31.337431	48.761950	150863.945951
991	Iran	BUZ	28.944811	50.834637	47641.246090
992	Iran	KIH	26.526156	53.980211	63521.661453
993	Iran	BDH	26.532000	54.824847	7940.207682
994	Iran	KSH	34.345853	47.158128	87342.284498
995	Iran	SDG	35.245856	47.009247	15880.415363
996	Iran	RAS	37.325314	49.605817	79402.076816
997	Iran	THR	35.689167	51.313416	508173.291625
998	Iran	BND	27.218317	56.377850	142923.738270
999	Iran	KER	30.274444	56.951111	39701.038408
1000	Iran	XBJ	32.898056	59.266111	15880.415363
1001	Iran	RZR	36.909908	50.679589	15880.415363
1002	Iran	SYZ	29.539242	52.589786	262026.853494
1003	Iran	TBZ	38.133889	46.235000	95282.492180
1004	Iran	AZD	31.904908	54.276503	55581.453772
1005	Iran	ZBR	25.443350	60.382114	63521.661453
1006	Iran	ZAH	29.475686	60.906189	103222.699861
1007	Jordan	AMM	31.722556	35.993214	3095402.079282
1008	Jordan	AQJ	29.611619	35.018067	27152.649818
1009	Kuwait	KWI	29.226567	47.968928	3482202.221500
1010	Lebanon	BEY	33.820931	35.488389	2000000.000000
1011	United Arab Emirates	AUH	24.432972	54.651138	16388130.045845
1012	United Arab Emirates	DXB	25.252778	55.364444	26126004.420912
1013	United Arab Emirates	FJR	25.112225	56.323964	79169.710366
1014	United Arab Emirates	RKT	25.613483	55.938817	791697.103664
1015	United Arab Emirates	SHJ	25.328575	55.517150	5937728.277480
1016	Oman	KHS	26.170986	56.240569	36497.644231
1017	Oman	MCT	23.593278	58.284444	3649764.423077
1018	Oman	SLL	17.038719	54.091297	109492.932692
1019	Pakistan	LYP	31.365014	72.994842	169030.561860
1020	Pakistan	GWD	25.233308	62.329494	96588.892491
1021	Pakistan	GIL	35.918786	74.333644	24147.223123
1022	Pakistan	KHI	24.906547	67.160797	1521275.056740
1023	Pakistan	LHE	31.521564	74.403594	1255655.602389
1024	Pakistan	MJD	27.335156	68.143053	48294.446246
1025	Pakistan	MUX	30.203222	71.419111	193177.784983
1026	Pakistan	WNS	26.219442	68.390053	48294.446246
1027	Pakistan	PJG	26.954547	64.132517	48294.446246
1028	Pakistan	PEW	33.993911	71.514581	748563.916809
1029	Pakistan	UET	30.251369	66.937764	241472.231229
1030	Pakistan	RYK	28.383900	70.279572	96588.892491
1031	Pakistan	ISB	33.616653	73.099233	1303950.048634
1032	Pakistan	SKZ	27.721989	68.791683	120736.115614
1033	Pakistan	PZH	31.358381	69.463606	72441.669369
1034	Iraq	BSR	30.549069	47.662142	8219.805572
1035	Syria	ALP	36.180675	37.224358	34964.616621
1036	Syria	DAM	33.410636	36.514267	227270.008038
1037	Syria	LTK	35.401094	35.948681	17482.308311
1038	Qatar	DOH	25.261125	51.565056	14568106.000000
1039	Northern Mariana Islands	ROP	14.174308	145.242536	46118.053207
1040	Northern Mariana Islands	SPN	15.119003	145.729356	103765.619716
1041	Guam	GUM	13.483450	144.795983	925466.436857
1042	Northern Mariana Islands	TIQ	14.999203	145.619350	11529.513302
1043	Marshall Islands	MAJ	7.064758	171.272022	9853.843341
1044	Marshall Islands	KWA	8.720122	167.731661	14780.765011
1045	Kiribati	CXI	1.986161	-157.349778	115439.687025
1046	Micronesia	TKK	7.461869	151.843006	14012.958069
1047	Micronesia	PNI	6.985100	158.208989	21019.437104
1048	Palau	ROR	7.367303	134.544278	189365.923781
1049	Micronesia	KSA	5.356975	162.958386	14012.958069
1050	Micronesia	YAP	9.498911	138.082497	14012.958069
1051	Taiwan	KNH	24.427892	118.359197	192938.222079
1052	Taiwan	TTT	22.754986	121.101681	77175.288832
1053	Taiwan	KHH	22.577094	120.350006	2083732.798455
1054	Taiwan	RMQ	24.264668	120.620580	1080454.043643
1055	Taiwan	MZG	23.568669	119.628311	231525.866495
1056	Taiwan	TSA	25.069722	121.552500	1427742.843386
1057	Taiwan	TPE	25.077731	121.232822	9068096.437719
1058	Taiwan	HUN	24.023725	121.616906	192938.222079
1059	Japan	NRT	35.764722	140.386389	17971733.737796
1060	Japan	MMJ	36.166758	137.922669	136149.498014
1061	Japan	IBR	36.181083	140.415444	204224.247020
1062	Japan	SHM	33.662222	135.364444	68074.749007
1063	Japan	OBO	42.733333	143.217222	272298.996027
1064	Japan	CTS	42.775200	141.692283	4629082.932463
1065	Japan	HKD	41.770000	140.821944	544597.992054
1066	Japan	MMB	43.880606	144.164053	476523.243048
1067	Japan	SHB	43.577500	144.960000	136149.498014
1068	Japan	WKJ	45.404167	141.800833	136149.498014
1069	Japan	IKI	33.749027	129.785417	136149.498014
1070	Japan	UBJ	33.930000	131.278611	136149.498014
1071	Japan	TSJ	34.284889	129.330550	204224.247020
1072	Japan	MBE	44.303914	143.404028	68074.749007
1073	Japan	AKJ	43.670833	142.447500	544597.992054
1074	Japan	FUJ	32.666269	128.832808	272298.996027
1075	Japan	FUK	33.585942	130.450686	5582129.418558
1076	Japan	KOJ	31.803397	130.719408	1021121.235102
1077	Japan	KMI	31.877222	131.448611	748822.239075
1078	Japan	OIT	33.479444	131.737222	476523.243048
1079	Japan	KKJ	33.845942	131.034689	272298.996027
1080	Japan	KMJ	32.837319	130.855050	680747.490068
1081	Japan	NGS	32.916944	129.913611	1157270.733116
1082	Japan	ASJ	28.430633	129.712542	136149.498014
1083	Japan	KMQ	36.394611	136.406544	1089195.984109
1084	Japan	TOY	36.648333	137.187500	680747.490068
1085	Japan	HIJ	34.436111	132.919444	1225345.482122
1086	Japan	OKJ	34.756944	133.855278	612672.741061
1087	Japan	IZO	35.413611	132.890000	68074.749007
1088	Japan	YGJ	35.492222	133.236389	204224.247020
1089	Japan	KCZ	33.546111	133.669444	272298.996027
1090	Japan	MYJ	33.827222	132.699722	612672.741061
1091	Japan	ITM	34.785528	135.438222	2382616.215238
1092	Japan	TTJ	35.530069	134.166553	68074.749007
1093	Japan	TKS	34.132808	134.606639	136149.498014
1094	Japan	TAK	34.214167	134.015556	408448.494041
1095	Japan	AOJ	40.734722	140.690833	340373.745034
1096	Japan	GAJ	38.411894	140.371331	136149.498014
1097	Japan	HNA	39.428611	141.135278	272298.996027
1098	Japan	AXT	39.615556	140.218611	476523.243048
1099	Japan	MSJ	40.703222	141.368364	68074.749007
1100	Japan	SDJ	38.139722	140.916944	1906092.972190
1101	Japan	HAC	33.115000	139.785833	68074.749007
1102	Japan	OIM	34.782033	139.360306	68074.749007
1103	Japan	HND	35.552258	139.779694	9462390.111946
1104	South Korea	KWJ	35.126389	126.808889	153451.855681
1105	South Korea	RSU	34.842328	127.616850	115088.891761
1106	South Korea	CJU	33.511306	126.493028	2033237.087779
1107	South Korea	PUS	35.179528	128.938222	2953948.221867
1108	South Korea	USN	35.593494	129.351722	115088.891761
1109	South Korea	GMP	37.558311	126.790586	1572881.520735
1110	South Korea	KPO	35.987858	129.420486	115088.891761
1111	South Korea	TAE	35.894108	128.658856	191814.819602
1112	Japan	OKA	26.195814	127.645869	3539886.948354
1113	Japan	ISG	24.344525	124.186983	340373.745034
1114	Japan	UEO	26.363506	126.713806	68074.749007
1115	Japan	MMY	24.782833	125.295111	272298.996027
1116	Japan	OGN	24.466944	122.977778	68074.749007
1117	Philippines	MNL	14.508647	121.019581	8933900.173612
1118	Philippines	CBO	7.165242	124.209619	224469.853608
1119	Philippines	CGY	8.415619	124.611219	493833.677938
1120	Philippines	PAG	7.827197	123.458294	179575.882887
1121	Philippines	ZAM	6.922419	122.059633	583621.619382
1122	Philippines	TAC	11.227628	125.027758	404045.736495
1123	Philippines	BCD	10.642511	122.929617	314257.795052
1124	Philippines	DGT	9.333714	123.300472	134681.912165
1125	Philippines	ILO	10.713044	122.545297	583621.619382
1126	Philippines	KLO	11.679431	122.376294	763197.502268
1127	Philippines	PPS	9.742119	118.758731	628515.590103
1128	Philippines	SJI	10.766044	121.933439	134681.912165
1129	Argentina	ROS	-32.903611	-60.785000	224990.904049
1130	Argentina	SFN	-31.711666	-60.811668	96424.673164
1131	Argentina	AEP	-34.559175	-58.415606	2282050.598212
1132	Argentina	COR	-31.323619	-64.207953	353557.134934
1133	Argentina	MDZ	-32.831717	-68.792856	385698.692656
1134	Argentina	AFA	-34.588314	-68.403854	64283.115443
1135	Argentina	CTC	-28.593214	-65.750925	32141.557721
1136	Argentina	SDE	-27.765617	-64.310122	32141.557721
1137	Argentina	IRJ	-29.381636	-66.795839	32141.557721
1138	Argentina	TUC	-26.840861	-65.104944	64283.115443
1139	Argentina	UAQ	-31.571472	-68.418194	128566.230885
1140	Argentina	LUQ	-33.273192	-66.356422	96424.673164
1141	Argentina	CNQ	-27.445503	-58.761864	32141.557721
1142	Argentina	RES	-27.449986	-59.056125	32141.557721
1143	Argentina	FMA	-26.212722	-58.228111	32141.557721
1144	Argentina	IGR	-25.737281	-54.473444	160707.788606
1145	Argentina	PSS	-27.385839	-55.970728	32141.557721
1146	Argentina	SLA	-24.855978	-65.486169	224990.904049
1147	Argentina	JUJ	-24.392778	-65.097778	64283.115443
1148	Argentina	CRD	-45.785347	-67.465508	160707.788606
1149	Argentina	EQS	-42.907950	-71.139472	32141.557721
1150	Argentina	REL	-43.210500	-65.270319	192849.346328
1151	Argentina	VDM	-40.869222	-63.000389	64283.115443
1152	Argentina	PMY	-42.759161	-65.102725	32141.557721
1153	Argentina	RGA	-53.777667	-67.749389	32141.557721
1154	Argentina	RGL	-51.608875	-69.312636	160707.788606
1155	Argentina	USH	-54.843278	-68.295750	385698.692656
1156	Argentina	BHI	-38.724967	-62.169317	160707.788606
1157	United States	IWD	46.527475	-90.131397	68539.479861
1158	Argentina	MDQ	-37.934167	-57.573333	96424.673164
1159	Argentina	NQN	-38.949000	-68.155711	192849.346328
1160	Argentina	RSA	-36.588322	-64.275694	64283.115443
1161	Argentina	BRC	-41.151172	-71.157542	192849.346328
1162	Argentina	CPC	-40.075383	-71.137294	32141.557721
1163	Brazil	CDJ	-8.348347	-49.301528	94458.730210
1164	Brazil	AJU	-10.984000	-37.070333	850128.571890
1165	Brazil	AFL	-9.866092	-56.106206	141688.095315
1166	Brazil	ARU	-21.141342	-50.424722	330605.555735
1167	Brazil	BEL	-1.379250	-48.476292	2314238.890145
1168	Brazil	PLU	-19.851181	-43.950628	850128.571890
1169	Brazil	BSB	-15.871100	-47.918625	5384147.621971
1170	Brazil	BVB	2.846311	-60.690069	141688.095315
1171	Brazil	CAC	-25.000339	-53.500764	472293.651050
1172	Brazil	CNF	-19.633750	-43.968856	3447743.652666
1173	Brazil	CGR	-20.468667	-54.672500	1180734.127625
1174	Brazil	XAP	-27.134219	-52.656553	566752.381260
1175	Brazil	CCM	-28.725817	-49.424739	188917.460420
1176	Brazil	CAW	-21.698333	-41.301669	377834.920840
1177	Brazil	CMG	-19.011931	-57.673053	141688.095315
1178	Brazil	CWB	-25.528475	-49.175775	2597615.080775
1179	Brazil	CXJ	-29.197064	-51.187536	141688.095315
1180	Brazil	CGB	-15.652931	-56.116719	1889174.604200
1181	Brazil	CZS	-7.599906	-72.769489	47229.365105
1182	Brazil	PPB	-22.175056	-51.424639	236146.825525
1183	Brazil	MAO	-3.038611	-60.049721	2361468.255250
1184	Brazil	IGU	-25.596150	-54.487206	566752.381260
1185	Brazil	FLN	-27.670489	-48.547181	1275192.857835
1186	Brazil	FEN	-3.854928	-32.423336	141688.095315
1187	Brazil	FOR	-3.776283	-38.532556	1841945.239095
1188	Brazil	GIG	-22.808903	-43.243647	4864624.605816
1189	Brazil	GYN	-16.632033	-49.220686	1605798.413570
1190	Brazil	GRU	-23.432075	-46.469511	9587561.116317
1191	Brazil	ATM	-3.253906	-52.253978	283376.190630
1192	Brazil	IOS	-14.815964	-39.033197	566752.381260
1193	Brazil	IPN	-19.470722	-42.487583	330605.555735
1194	Brazil	IMP	-5.531292	-47.460050	330605.555735
1195	Brazil	JDF	-21.791500	-43.386778	377834.920840
1196	Brazil	JPA	-7.148381	-34.950681	566752.381260
1197	Brazil	JOI	-26.224453	-48.797364	330605.555735
1198	Brazil	CPV	-7.269917	-35.896364	47229.365105
1199	Brazil	VCP	-23.007500	-47.134444	2361468.255250
1200	Brazil	LDB	-23.333625	-51.130072	850128.571890
1201	Brazil	LAZ	-13.262086	-43.408114	94458.730210
1202	Brazil	MAB	-5.368589	-49.138025	708440.476575
1203	Brazil	MGF	-23.476392	-52.016406	802899.206785
1204	Brazil	MOC	-16.706925	-43.818900	330605.555735
1205	Brazil	MCZ	-9.510808	-35.791678	708440.476575
1206	Brazil	MCP	0.050664	-51.072178	188917.460420
1207	Brazil	MNX	-5.811381	-61.278319	94458.730210
1208	Brazil	NVT	-26.879999	-48.651390	566752.381260
1209	Brazil	GEL	-28.281683	-54.169139	236146.825525
1210	Brazil	NAT	-5.911417	-35.247717	755669.841680
1211	Brazil	POA	-29.994428	-51.171428	2597615.080775
1212	Brazil	PFB	-28.243989	-52.326558	330605.555735
1213	Brazil	PET	-31.718353	-52.327689	283376.190630
1214	Brazil	PNZ	-9.362411	-40.569097	188917.460420
1215	Brazil	PVH	-8.709294	-63.902281	897357.936995
1216	Brazil	RBR	-9.583000	-67.483600	236146.825525
1217	Brazil	REC	-8.126794	-34.923039	2125321.429725
1218	Brazil	RIG	-32.082617	-52.166542	236146.825525
1219	Brazil	SDU	-22.910461	-43.163133	1841945.239095
1220	Brazil	RAO	-21.134167	-47.774189	897357.936995
1221	Brazil	SJK	-23.228172	-45.862739	236146.825525
1222	Brazil	SLZ	-2.585361	-44.234139	944587.302100
1223	Brazil	CGH	-23.626692	-46.655375	2219780.159935
1224	Brazil	SJP	-20.816567	-49.406511	377834.920840
1225	Brazil	SSA	-12.910994	-38.331044	3494973.017771
1226	Brazil	TMT	-1.489600	-56.396803	188917.460420
1227	Brazil	THE	-5.059942	-42.823478	708440.476575
1228	Brazil	TFF	-3.382944	-64.724056	377834.920840
1229	Brazil	TBT	-4.255669	-69.935828	236146.825525
1230	Brazil	TUR	-3.786008	-49.720267	188917.460420
1231	Brazil	URG	-29.782178	-57.038189	141688.095315
1232	Brazil	UDI	-18.882844	-48.225594	991816.667205
1233	Brazil	UBA	-19.765000	-47.964778	188917.460420
1234	Brazil	VAG	-21.590067	-45.473342	236146.825525
1235	Brazil	BVH	-12.694375	-60.098269	141688.095315
1236	Brazil	VIX	-20.258056	-40.286389	1180734.127625
1237	Chile	ARI	-18.348531	-70.338742	541476.741758
1238	Chile	BBA	-45.916058	-71.689475	300820.412088
1239	Chile	CJC	-22.498175	-68.903575	421148.576923
1240	Chile	PUQ	-53.002642	-70.854586	421148.576923
1241	Chile	IQQ	-20.535222	-70.181275	902461.236264
1242	Chile	SCL	-33.392975	-70.785803	4873290.675824
1243	Chile	ANF	-23.444478	-70.445100	782133.071429
1244	Chile	CCP	-36.772650	-73.063106	240656.329670
1245	Chile	IPC	-27.164792	-109.421831	421148.576923
1246	Chile	ZOS	-40.611208	-73.061042	120328.164835
1247	Chile	LSC	-29.916233	-71.199522	360984.494505
1248	Chile	ZCO	-38.766819	-72.637097	240656.329670
1249	Chile	PMC	-41.438886	-73.093953	601640.824176
1250	Chile	ZAL	-39.649956	-73.086111	120328.164835
1251	Ecuador	OCC	-0.462886	-76.986842	136974.667506
1252	Ecuador	CUE	-2.889467	-78.984397	182632.890008
1253	Ecuador	GPS	-0.453758	-90.265914	273949.335012
1254	Ecuador	GYE	-2.157419	-79.883558	1735012.455074
1255	Ecuador	XMS	-2.299167	-78.120750	45658.222502
1256	Ecuador	MEC	-0.946078	-80.678808	91316.445004
1257	Ecuador	UIO	-0.141144	-78.488214	1735012.455074
1258	Ecuador	TUA	0.809506	-77.708056	45658.222502
1259	Paraguay	ASU	-25.239850	-57.519133	500660.277833
1260	Colombia	AXM	4.452775	-75.766447	83423.615938
1261	Colombia	PUU	0.505228	-76.500836	166847.231876
1262	Colombia	BGA	7.126500	-73.184778	250270.847814
1263	Colombia	BOG	4.701594	-74.146947	6048212.155494
1264	Colombia	BAQ	10.889589	-74.780819	417118.079689
1265	Colombia	BSC	6.202917	-77.394675	41711.807969
1266	Colombia	BUN	3.819628	-76.989767	83423.615938
1267	Colombia	CUC	7.927567	-72.511547	250270.847814
1268	Colombia	CTG	10.442381	-75.512961	500541.695627
1269	Colombia	CLO	3.543222	-76.381583	1167930.623130
1270	Colombia	TCO	1.814417	-78.749228	41711.807969
1271	Colombia	CZU	9.332742	-75.285594	83423.615938
1272	Colombia	EJA	7.024331	-73.806800	41711.807969
1273	Colombia	FLA	1.589189	-75.564372	83423.615938
1274	Colombia	GPI	2.570133	-77.898600	83423.615938
1275	Colombia	IBE	4.421608	-75.133300	125135.423907
1276	Colombia	LET	-4.193549	-69.943163	166847.231876
1277	Colombia	EOH	6.219958	-75.590519	583965.311565
1278	Colombia	MTR	8.823744	-75.825831	125135.423907
1279	Colombia	MVP	1.253664	-70.233878	83423.615938
1280	Colombia	MZL	5.029597	-75.464708	41711.807969
1281	Colombia	NVA	2.950150	-75.294000	83423.615938
1282	Colombia	PCR	6.184717	-67.493164	125135.423907
1283	Colombia	PEI	4.812675	-75.739519	166847.231876
1284	Colombia	PPN	2.454400	-76.609319	41711.807969
1285	Colombia	PSO	1.396247	-77.291478	125135.423907
1286	Colombia	MDE	6.164536	-75.423119	1251354.239068
1287	Colombia	RCH	11.526222	-72.925958	83423.615938
1288	Colombia	SJE	2.579694	-72.639358	83423.615938
1289	Colombia	SMR	11.119650	-74.230647	166847.231876
1290	Colombia	ADZ	12.583594	-81.711192	375406.271720
1291	Colombia	SVI	2.152175	-74.766350	83423.615938
1292	Colombia	TME	6.451081	-71.760261	83423.615938
1293	Colombia	AUC	7.068881	-70.736925	83423.615938
1294	Colombia	UIB	5.690758	-76.641181	291982.655782
1295	Colombia	VUP	10.435042	-73.249506	83423.615938
1296	Colombia	VVC	4.167875	-73.613761	291982.655782
1297	Bolivia	CBB	-17.421058	-66.177114	152151.136935
1298	Bolivia	CIJ	-11.040436	-68.782972	67622.727527
1299	Bolivia	LPB	-16.513339	-68.192256	371925.001396
1300	Bolivia	SRE	-19.007083	-65.288747	84528.409408
1301	Bolivia	TJA	-21.555736	-64.701325	135245.455053
1302	Bolivia	TDD	-14.818739	-64.918019	236679.546343
1303	Bolivia	VVI	-17.644756	-63.135364	287396.591988
1304	Bolivia	BYC	-21.960925	-63.651669	33811.363763
1305	Suriname	PBM	5.452831	-55.187783	189365.923781
1306	French Guiana	CAY	4.819808	-52.360447	85339.936210
1307	Peru	PCL	-8.377939	-74.574297	140259.684352
1308	Peru	CIX	-6.787475	-79.828097	70129.842176
1309	Peru	AYP	-13.154819	-74.204417	70129.842176
1310	Peru	ANS	-13.706408	-73.350378	70129.842176
1311	Peru	ATA	-9.347444	-77.598392	35064.921088
1312	Peru	LIM	-12.021889	-77.114319	4242855.451651
1313	Peru	JUL	-15.467103	-70.158169	280519.368704
1314	Peru	TBP	-3.552528	-80.381356	35064.921088
1315	Peru	IQT	-3.784739	-73.308806	175324.605440
1316	Peru	AQP	-16.341072	-71.583083	455843.974144
1317	Peru	TRU	-8.081411	-79.108761	70129.842176
1318	Peru	TPP	-6.508742	-76.373247	175324.605440
1319	Peru	TCQ	-18.053333	-70.275833	70129.842176
1320	Peru	PEM	-12.613611	-69.228611	105194.763264
1321	Peru	PIU	-5.205750	-80.616444	105194.763264
1322	Peru	TYL	-4.576639	-81.254139	35064.921088
1323	Peru	CUZ	-13.535722	-71.938781	455843.974144
1324	Uruguay	MVD	-34.838417	-56.030806	187241.537407
1325	Venezuela	BLA	10.107139	-64.689161	128772.071383
1326	Venezuela	BNS	8.619575	-70.220825	23413.103888
1327	Venezuela	BRM	10.042747	-69.358619	46826.207776
1328	Venezuela	CAJ	6.231989	-62.854433	11706.551944
1329	Venezuela	LSP	11.780775	-70.151497	46826.207776
1330	Venezuela	MAR	10.558208	-71.727856	140478.623327
1331	Venezuela	PMV	10.912926	-63.967581	175598.279159
1332	Venezuela	CCS	10.603117	-66.990583	913111.051625
1333	Venezuela	MUN	9.749067	-63.153400	58532.759720
1334	Venezuela	PYH	5.619992	-67.606103	11706.551944
1335	Venezuela	PZO	8.288528	-62.760361	128772.071383
1336	Venezuela	STD	7.565111	-72.035125	23413.103888
1337	Venezuela	SOM	8.945147	-64.151083	23413.103888
1338	Venezuela	VLN	10.149733	-67.928400	117065.519439
1339	Venezuela	VLV	9.340797	-70.584089	11706.551944
1340	Antigua and Barbuda	ANU	17.136749	-61.792667	1424420.155400
1341	Barbados	BGI	13.074603	-59.492456	675852.514091
1342	Dominica	DOM	15.547028	-61.300000	189365.923781
1343	Martinique	FDF	14.591033	-61.003175	378554.780800
1344	Guadeloupe	SFG	18.099914	-63.047197	83069.953160
1345	Guadeloupe	PTP	16.265306	-61.531806	365507.793904
1346	Grenada	GND	12.004247	-61.786192	279716.932969
1347	Virgin Islands	STT	18.337306	-64.973361	511922.901581
1348	Virgin Islands	STX	17.701889	-64.798556	200317.657141
1349	Puerto Rico	BQN	18.494861	-67.129444	92859.606968
1350	Puerto Rico	MAZ	18.255694	-67.148472	23214.901742
1351	Puerto Rico	PSE	18.008306	-66.563028	46429.803484
1352	Puerto Rico	SJU	18.439417	-66.001833	1787547.434125
1353	Saint Kitts and Nevis	SKB	17.311194	-62.718667	162233.175874
1354	Saint Lucia	SLU	14.020228	-60.992936	298709.033060
1355	Saint Lucia	UVF	13.733194	-60.952597	298709.033060
1356	Aruba	AUA	12.501389	-70.015221	925466.436857
1357	Netherlands Antilles	BON	12.131044	-68.268511	244920.843484
1358	Netherlands Antilles	CUR	12.188853	-68.959803	757028.061679
1359	Netherlands Antilles	EUX	17.496492	-62.979439	22265.531226
1360	Netherlands Antilles	SXM	18.040953	-63.108900	890621.249035
1361	Anguilla	AXA	18.204834	-63.055084	85339.936210
1362	Trinidad and Tobago	TAB	11.149658	-60.832194	510427.499750
1363	Trinidad and Tobago	POS	10.595369	-61.337242	2114628.213250
1364	British Virgin Islands	EIS	18.444834	-64.542975	248586.459588
1365	United States	AET	66.551900	-152.622200	205618.439583
1366	Saint Vincent and the Grenadines	SVD	13.144306	-61.210861	63058.311312
1367	Kazakhstan	ALA	43.352072	77.040508	1355109.306238
1368	Kazakhstan	TSE	51.022222	71.466944	851286.615457
1369	Kyrgyzstan	FRU	43.061306	74.477556	715299.894734
1370	Kyrgyzstan	OSS	40.608989	72.793269	432944.673128
1371	Kazakhstan	CIT	42.364167	69.478889	156358.766104
1372	United States	YAK	59.301200	-139.393700	137078.959722
1373	Kazakhstan	URA	51.150833	51.543056	86865.981169
1374	Kazakhstan	PWQ	52.195000	77.073889	86865.981169
1375	Kazakhstan	PLX	50.351300	80.234400	34746.392468
1376	Kazakhstan	AKX	50.245833	57.206667	138985.569871
1377	Azerbaijan	GYD	40.467500	50.046667	1069937.195652
1378	Russia	YKS	62.093250	129.770672	535046.770805
1379	Russia	BQS	50.425394	127.412478	162840.321549
1380	Russia	KHV	48.528044	135.188361	1186408.057003
1381	United States	MQT	46.353611	-87.395278	137078.959722
1382	Russia	GDX	59.910989	150.720439	255891.933863
1383	Russia	PWE	69.783283	170.597006	23262.903078
1384	Russia	PKC	53.167889	158.453669	255891.933863
1385	Russia	UUS	46.888672	142.717531	488520.964648
1386	Russia	VVO	43.398953	132.148017	930516.123139
1387	Russia	HTA	52.026317	113.305556	255891.933863
1388	Russia	BTK	56.370556	101.698331	46525.806157
1389	Russia	IKT	52.268028	104.388975	790938.704668
1390	Russia	UUD	51.807764	107.437644	255891.933863
1391	Ukraine	KBP	50.345000	30.894722	2651191.488889
1392	Ukraine	DOK	48.073611	37.739722	395700.222222
1393	Ukraine	DNK	48.357222	35.100556	276990.155556
1394	Ukraine	SIP	45.052222	33.975139	474840.266667
1395	Ukraine	IEV	50.401694	30.449697	415485.233333
1396	Ukraine	LWO	49.812500	23.956111	356130.200000
1397	United States	IMT	45.818361	-88.114556	68539.479861
1398	Ukraine	ODS	46.426767	30.676464	395700.222222
1399	Russia	LED	59.800292	30.262503	5303941.901894
1400	Russia	MMK	68.781672	32.750822	186103.224628
1401	Belarus	GME	52.527022	31.016692	15726.492311
1402	Russia	KGD	54.890050	20.592633	418732.255413
1403	Belarus	MSQ	53.882469	28.030731	739145.138609
1404	Russia	ABA	53.740000	91.385000	69788.709235
1405	Russia	BAX	53.363775	83.538533	46525.806157
1406	Russia	KEJ	55.270094	86.107208	46525.806157
1407	Russia	OMS	54.967042	73.310514	372206.449256
1408	Russia	KRR	45.034689	39.170539	930516.123139
1409	Russia	MCX	42.816822	47.652294	93051.612314
1410	Russia	MRV	44.225072	43.081889	488520.964648
1411	Russia	STW	45.109165	42.112778	93051.612314
1412	Russia	ROV	47.258208	39.818089	697887.092354
1413	Russia	AER	43.449928	39.956589	697887.092354
1414	Russia	ASF	46.283333	48.006278	116314.515392
1415	Russia	VOG	48.782528	44.345544	162840.321549
1416	Russia	CEK	55.305836	61.503333	372206.449256
1417	Russia	MQF	53.393131	58.755661	46525.806157
1418	Russia	NJC	60.949272	76.483617	186103.224628
1419	Russia	PEE	57.914517	56.021214	209366.127706
1420	Russia	SGC	61.343694	73.401842	139577.418471
1421	Russia	SVX	56.743108	60.802728	1837769.343200
1422	Turkmenistan	ASB	37.986814	58.360967	71814.467594
1423	Tajikistan	DYU	38.543333	68.825000	639571.134790
1424	Uzbekistan	BHK	39.775000	64.483333	108378.428571
1425	Uzbekistan	SKD	39.700547	66.983829	123861.061224
1426	Uzbekistan	TAS	41.257861	69.281186	1346989.040816
1427	Russia	SVO	55.972642	37.414589	4978261.258795
1428	Russia	VOZ	51.814211	39.229589	139577.418471
1429	Russia	VKO	55.591531	37.261486	1209670.960081
1430	Russia	SCW	61.647050	50.845050	209366.127706
1431	Russia	KZN	55.606186	49.278728	767675.801590
1432	Russia	REN	51.795786	55.456744	209366.127706
1433	Russia	UFA	54.557511	55.874417	674624.189276
1434	India	AMD	23.077242	72.634650	1503259.795251
1435	India	IXU	19.862728	75.398114	353708.187118
1436	India	BOM	19.088686	72.867919	10345964.473196
1437	India	BHJ	23.287828	69.670147	132640.570169
1438	India	BDQ	22.336164	73.226289	353708.187118
1439	India	BHO	23.287467	77.337375	707416.374236
1440	India	BHU	21.752206	72.185181	132640.570169
1441	India	GOI	15.380833	73.831422	1105338.084743
1442	India	IDR	22.721786	75.801086	928483.991184
1443	India	JLR	23.177817	80.052047	88427.046779
1444	India	JGA	22.465522	70.012556	44213.523390
1445	India	IXY	23.112719	70.100289	44213.523390
1446	India	HJR	24.817197	79.918597	132640.570169
1447	India	NAG	21.092192	79.047183	795843.421015
1448	India	PNQ	18.582111	73.919697	1635900.365420
1449	India	PBD	21.648675	69.657219	176854.093559
1450	India	RAJ	22.309183	70.779525	132640.570169
1451	India	RPR	21.180406	81.738753	707416.374236
1452	India	STV	21.114061	72.741792	132640.570169
1453	India	UDR	24.617697	73.896100	265281.140338
1454	Sri Lanka	CMB	7.180756	79.884117	3341069.591500
1455	Cambodia	PNH	11.546556	104.844139	237635.530433
1456	Cambodia	REP	13.410666	103.812840	246436.846375
1457	India	IXA	23.886978	91.240450	486348.757287
1458	India	AJL	23.746603	92.802767	309494.663728
1459	India	IXB	26.681206	88.328567	574775.804066
1460	India	BBI	20.244364	85.817781	707416.374236
1461	India	CCU	22.654739	88.446722	4465565.862363
1462	United States	ESC	45.722778	-87.093611	137078.959722
1463	India	GAY	24.744308	84.951175	309494.663728
1464	India	IMF	24.759950	93.896697	574775.804066
1465	India	JRH	26.731528	94.175536	221067.616949
1466	India	IXS	24.912928	92.978742	397921.710508
1467	India	IXI	27.295494	94.097650	88427.046779
1468	India	PAT	25.591317	85.087992	486348.757287
1469	India	IXR	23.314250	85.321675	353708.187118
1470	India	VTZ	17.721167	83.224483	972697.514574
1471	Bangladesh	CXB	21.452194	91.963889	59223.382307
1472	Bangladesh	CGP	22.249611	91.813286	384951.984996
1473	Bangladesh	JSR	23.183800	89.160833	59223.382307
1474	Bangladesh	RJH	24.437219	88.616511	29611.691154
1475	Bangladesh	SPD	25.759228	88.908869	29611.691154
1476	Bangladesh	ZYL	24.963242	91.866783	148058.455768
1477	Bangladesh	DAC	23.843333	90.397781	1776701.469214
1478	Hong Kong	HKG	22.308919	113.914603	12692455.871243
1479	India	IXD	25.440064	81.733872	88427.046779
1480	India	ATQ	31.709594	74.797264	574775.804066
1481	India	VNS	25.452358	82.859342	795843.421015
1482	India	IXC	30.673469	76.788542	442135.233897
1483	India	DED	30.189689	78.180256	221067.616949
1484	India	DEL	28.566500	77.103088	11628156.651498
1485	India	GWL	26.293336	78.227753	88427.046779
1486	India	JDH	26.251092	73.048869	221067.616949
1487	India	JAI	26.824192	75.812161	928483.991184
1488	India	IXJ	32.689142	74.837389	707416.374236
1489	India	KNU	26.441444	80.364864	132640.570169
1490	India	LUH	30.854681	75.952592	44213.523390
1491	India	IXL	34.135872	77.546514	309494.663728
1492	India	LKO	26.760594	80.889339	928483.991184
1493	India	SXR	33.987139	74.774250	840056.944405
1494	Laos	LPQ	19.897914	102.160764	146449.892388
1495	Laos	PKZ	15.132053	105.781417	66568.132904
1496	Laos	ZVK	16.556594	104.759531	39940.879742
1497	Laos	VTE	17.988322	102.563256	266272.531615
1498	Macau	MFM	22.149556	113.591558	1431338.444671
1499	Nepal	BWA	27.505703	83.416250	7845.838919
1500	Nepal	KTM	27.696583	85.359100	239298.087039
1501	Nepal	PKR	28.200881	83.982056	11768.758379
1502	Nepal	SIF	27.159456	84.980122	3922.919460
1503	Nepal	BIR	26.481453	87.264036	15691.677839
1504	India	AGX	10.823656	72.176042	44213.523390
1505	India	BLR	12.949986	77.668206	4288711.768804
1506	India	VGA	16.530433	80.796847	265281.140338
1507	India	CJB	11.030031	77.043383	795843.421015
1508	India	COK	10.155556	76.391389	2475957.309825
1509	India	CCJ	11.136839	75.955300	1370619.225082
1510	India	HYD	17.453117	78.467586	3979217.105076
1511	India	IXM	9.834508	78.093378	309494.663728
1512	India	IXE	12.961267	74.890069	663202.850846
1513	India	MAA	12.994414	80.180517	5040341.666429
1514	India	IXZ	11.641161	92.729744	486348.757287
1515	India	RJA	17.110361	81.818208	221067.616949
1516	India	TIR	13.632492	79.543256	309494.663728
1517	India	TRZ	10.765364	78.709722	486348.757287
1518	India	TRV	8.482122	76.920114	1856967.982369
1519	Bhutan	PBH	27.403192	89.424606	210238.032020
1520	Maldives	MLE	4.191833	73.529128	460865.365293
1521	Thailand	DMK	13.912583	100.606750	3393642.898129
1522	Indonesia	NAH	3.683214	125.528019	87974.978143
1523	Thailand	UTP	12.679944	101.005028	117022.168901
1524	Thailand	LPT	18.270933	99.504167	58511.084451
1525	Thailand	PRH	18.132169	100.164664	58511.084451
1526	Thailand	PHS	16.782939	100.279122	58511.084451
1527	Thailand	NAW	6.519922	101.743400	58511.084451
1528	Thailand	KBV	8.095969	98.988764	351066.506703
1529	Thailand	USM	9.547794	100.062272	1228732.773461
1530	Thailand	HKT	8.113200	98.316872	3276620.729228
1531	Thailand	HDY	6.933206	100.392975	526599.760055
1532	Thailand	TST	7.508744	99.616578	117022.168901
1533	Thailand	UTH	17.386436	102.788247	292555.422253
1534	Thailand	SNO	17.195142	104.118625	58511.084451
1535	Thailand	LOE	17.439133	101.722064	58511.084451
1536	Vietnam	DAD	16.043917	108.199370	1333060.814065
1537	Vietnam	HAN	21.221192	105.807178	5141805.997106
1538	Vietnam	NHA	12.227467	109.192322	190437.259152
1539	Vietnam	SGN	10.818797	106.651856	6728783.156707
1540	Burma	HEH	20.747036	96.792044	105593.564970
1541	Burma	KET	21.301611	99.635997	15084.794996
1542	United States	MWA	37.754957	-89.011094	68539.479861
1543	Burma	LSH	22.977881	97.752183	15084.794996
1544	Burma	MDL	21.702156	95.977928	120678.359966
1545	Burma	MGZ	12.439797	98.621478	45254.384987
1546	Burma	MYT	25.383636	97.351919	15084.794996
1547	Burma	AKY	20.132708	92.872628	30169.589991
1548	Burma	SNW	18.460731	94.300119	45254.384987
1549	Burma	THL	20.483831	99.935353	52796.782485
1550	Burma	RGN	16.907305	96.133222	309238.297413
1551	Indonesia	UPG	-5.061631	119.554042	3958874.016447
1552	Indonesia	BIK	-1.190017	136.107997	351899.912573
1553	Indonesia	NBX	-3.368183	135.496406	263924.934430
1554	Indonesia	TIM	-4.528275	136.887375	263924.934430
1555	Indonesia	DJJ	-2.576953	140.516372	791774.803289
1556	Indonesia	MKQ	-8.520294	140.418453	87974.978143
1557	Indonesia	GTO	0.637119	122.849858	351899.912573
1558	South Korea	ICN	37.469075	126.450517	13542126.263885
1559	Indonesia	PLW	-0.918542	119.909642	527849.868860
1560	Indonesia	MDC	1.549447	124.925878	1407599.650292
1561	Indonesia	PSJ	-1.416753	120.657669	87974.978143
1562	Indonesia	TTE	0.831414	127.381486	439874.890716
1563	Indonesia	LUW	-1.038919	122.771906	175949.956287
1564	Indonesia	AMQ	-3.710264	128.089136	967724.759576
1565	Indonesia	FKQ	-2.920192	132.267031	263924.934430
1566	Indonesia	KNG	-3.644517	133.695553	351899.912573
1567	Indonesia	MKW	-0.891833	134.049183	263924.934430
1568	Indonesia	SOQ	-0.926358	131.121194	527849.868860
1569	Malaysia	BTU	3.123850	113.020472	480706.689389
1570	Malaysia	KCH	1.484697	110.346933	1648137.220762
1571	Malaysia	LMN	4.808303	115.010439	68672.384198
1572	Malaysia	MUR	4.177500	114.321944	412034.305190
1573	Malaysia	MYY	4.322014	113.986806	1442120.068166
1574	Malaysia	SBW	2.261603	111.985322	549379.073587
1575	Malaysia	LDU	5.032247	118.324036	68672.384198
1576	Malaysia	BKI	5.937208	116.051181	2746895.367936
1577	Malaysia	LBU	5.300683	115.250181	274689.536794
1578	Malaysia	TWU	4.313369	118.121953	412034.305190
1579	Brunei	BWN	4.944200	114.928353	484728.443939
1580	Indonesia	PKU	0.460786	101.444539	1319624.672149
1581	Indonesia	CGK	-6.125567	106.655897	13548146.634062
1582	Indonesia	GNS	1.166381	97.704681	87974.978143
1583	Indonesia	PDG	-0.874989	100.351881	791774.803289
1584	Indonesia	MES	3.558056	98.671722	3343049.169444
1585	Indonesia	KTG	-1.816639	109.963483	263924.934430
1586	Indonesia	PNK	-0.150711	109.403892	439874.890716
1587	Indonesia	DJB	-1.638017	103.644378	439874.890716
1588	Indonesia	BKS	-3.863700	102.339036	175949.956287
1589	Indonesia	PLM	-2.898250	104.699903	791774.803289
1590	Indonesia	BTJ	5.523522	95.420372	615824.847003
1591	Malaysia	AOR	6.189667	100.398183	274689.536794
1592	Malaysia	KBR	6.166850	102.293014	686723.841984
1593	Malaysia	KUA	3.775389	103.209056	343361.920992
1594	Malaysia	KTE	4.537222	103.426756	137344.768397
1595	Malaysia	IPH	4.567972	101.092194	137344.768397
1596	Malaysia	JHB	1.641308	103.669619	824068.610381
1597	Malaysia	KUL	2.745578	101.709917	15382614.060441
1598	Malaysia	LGK	6.329728	99.728667	824068.610381
1599	Malaysia	MKZ	2.263361	102.251553	137344.768397
1600	Malaysia	TGG	5.382639	103.103360	274689.536794
1601	Malaysia	PEN	5.297139	100.276864	2952912.520531
1602	East Timor	DIL	-8.546553	125.524719	63058.311312
1603	Singapore	SIN	1.350189	103.994433	28798174.532000
1604	Australia	ABM	-10.950833	142.459444	41382.703166
1605	Australia	ASP	-23.806667	133.902222	372444.328496
1606	Australia	BNE	-27.384167	153.117500	5917726.552769
1607	Australia	OOL	-28.164444	153.504722	1158715.688654
1608	Australia	CNS	-16.885833	145.755278	2110517.861477
1609	Australia	CTL	-26.413334	146.262500	165530.812665
1610	Australia	ISA	-20.663889	139.488611	496592.437995
1611	Australia	MCY	-26.603333	153.091111	165530.812665
1612	Australia	MKY	-21.171667	149.179722	248296.218997
1613	Australia	PPP	-20.495000	148.552222	124148.109499
1614	Australia	ROK	-23.381944	150.475278	331061.625330
1615	Australia	TSV	-19.252500	146.765278	910419.469657
1616	Australia	WEI	-12.678611	141.925278	82765.406332
1617	Australia	AVV	-38.039444	144.469444	82765.406332
1618	Australia	ABX	-36.067778	146.958056	206913.515831
1619	Australia	HBA	-42.836111	147.510278	413827.031662
1620	Australia	LST	-41.545278	147.214167	248296.218997
1621	Australia	MEL	-37.673333	144.843333	5131455.192611
1622	Australia	ADL	-34.945000	138.530556	1820838.939313
1623	Australia	KTA	-20.712222	116.773333	372444.328496
1624	Australia	KGI	-30.789444	121.461667	248296.218997
1625	Australia	KNX	-15.778056	128.707500	496592.437995
1626	Australia	LEA	-22.235556	114.088611	248296.218997
1627	Australia	PHE	-20.377778	118.626389	537975.141161
1628	Australia	PER	-31.940278	115.966944	3476147.065962
1629	Christmas Island	XCH	-10.450556	105.690278	24634.608352
1630	Australia	CBR	-35.306944	149.195000	703505.953826
1631	Australia	CFS	-30.320556	153.116389	165530.812665
1632	Australia	DBO	-32.216667	148.574722	124148.109499
1633	Norfolk Island	NLK	-29.041625	167.938742	24634.608352
1634	Australia	RCM	-33.600556	150.780833	82765.406332
1635	Australia	SYD	-33.946111	151.177222	8648984.961739
1636	Australia	TMW	-31.083889	150.846667	82765.406332
1637	Australia	WGA	-35.165278	147.466389	124148.109499
1638	China	PEK	40.080111	116.584556	20315636.950512
1639	China	HLD	49.204997	119.825000	573425.236506
1640	China	TSN	39.124353	117.346183	4300689.273798
1641	China	TYN	37.746897	112.628428	4628360.837516
1642	China	CAN	23.392436	113.298786	12983985.712323
1643	China	CSX	28.189158	113.219633	7290692.292724
1644	China	KWL	25.218106	110.039197	3604387.200897
1645	China	NNG	22.608267	108.172442	4300689.273798
1646	China	SZX	22.639258	113.810664	8724255.383990
1647	China	CGO	34.519672	113.840889	5365621.855881
1648	China	WUH	30.783758	114.208100	6553431.274359
1649	Korea	FNJ	39.224061	125.670150	109275.319143
1650	China	XIY	34.447119	108.751592	9953023.747932
1651	Mongolia	ULN	47.843056	106.766639	228534.843796
1652	China	KMG	24.992364	102.743536	10116859.529791
1653	China	XMN	24.544036	118.127739	8068912.256554
1654	China	KHN	28.865000	115.900000	3686305.091827
1655	China	FOC	25.935064	119.663272	3932058.764615
1656	China	HGH	30.229503	120.434453	8232748.038413
1657	China	NGB	29.826683	121.461906	3112879.855320
1658	China	NKG	31.742042	118.862025	6512472.328894
1659	China	HFE	31.780019	117.298436	3276715.637179
1660	China	TAO	36.266108	120.374436	7290692.292724
1661	China	SHA	31.197875	121.336319	8560419.602131
1662	China	YNT	37.401667	121.371667	1966029.382308
1663	China	CKG	29.719217	106.641678	10198777.420721
1664	China	KWE	26.538522	106.800703	4259730.328333
1665	China	CTU	30.578528	103.947086	10976997.384551
1666	China	XIC	27.989083	102.184361	163835.781859
1667	China	KHG	39.542922	76.019956	409589.454647
1668	China	HTN	37.038522	79.864933	204794.727324
1669	China	URC	43.907106	87.474244	6143841.819711
1670	China	HRB	45.623403	126.250328	4464525.055657
1671	China	DLC	38.965667	121.538600	5898088.146923
1672	China	PVG	31.143378	121.805214	15482481.385672
1673	Malaysia	TOD	2.818183	104.160019	137344.768397
1674	Malaysia	SZB	3.130583	101.549333	2060171.525952
1675	Japan	NTQ	37.293097	136.961853	68074.749007
1676	Egypt	HBE	30.917669	29.696408	1268700.695204
1677	United States	BTI	70.133989	-143.581867	137078.959722
1678	United States	LUR	68.875133	-166.110022	68539.479861
1679	United States	PIZ	69.732875	-163.005342	137078.959722
1680	United States	ITO	19.721375	-155.048469	479776.359027
1681	United States	BTT	66.913944	-151.529056	342697.399305
1682	United States	FYU	66.571492	-145.250417	616855.318749
1683	United States	TLJ	62.894369	-155.976525	137078.959722
1684	United States	SNP	57.167333	-170.220444	274157.919444
1685	United States	ILI	59.754356	-154.910961	68539.479861
1686	United States	PTU	59.011356	-161.819664	137078.959722
1687	United States	FSM	35.336583	-94.367444	137078.959722
1688	United States	GFK	47.949256	-97.176111	342697.399305
1689	United States	HNM	20.795636	-156.014439	205618.439583
1690	United States	PRC	34.654472	-112.419583	411236.879166
1691	United States	BOS	42.364347	-71.005181	11994408.975683
1692	United States	OAK	37.721278	-122.220722	3495513.472913
1693	United States	OMA	41.303167	-95.894069	1644947.516665
1694	United States	OGG	20.898650	-156.430458	3906750.352080
1695	United States	ICT	37.649944	-97.433056	891013.238194
1696	United States	MCI	39.297606	-94.713905	4317987.231246
1697	United States	MSN	43.139858	-89.337514	1096631.677777
1698	United States	DLG	59.044667	-158.505500	137078.959722
1699	United States	HRO	36.261519	-93.154728	137078.959722
1700	United States	PHX	33.434278	-112.011583	13022501.173599
1701	United States	BGR	44.807444	-68.828139	411236.879166
1702	United States	GGG	32.384014	-94.711486	68539.479861
1703	United States	GEG	47.619861	-117.533833	1096631.677777
1704	United States	SFO	37.618972	-122.374889	18025883.203455
1705	United States	GNV	29.690056	-82.271778	548315.838888
1706	United States	MEM	35.042417	-89.976667	4386526.711107
1707	United States	LAX	33.942536	-118.408075	30362989.578443
1708	United States	CLE	41.411689	-81.849794	5483158.388884
1709	United States	CVG	39.048836	-84.667822	4455066.190968
1710	United States	HON	44.385200	-98.228542	274157.919444
1711	United States	JNU	58.354972	-134.576278	1165171.157638
1712	United States	LFT	30.205278	-91.987611	205618.439583
1713	United States	EWR	40.692500	-74.168667	16586554.126373
1714	United States	BOI	43.564361	-116.222861	1507868.556943
1715	United States	GCK	37.927528	-100.724417	68539.479861
1716	United States	MOT	48.259378	-101.280333	274157.919444
1717	United States	DAL	32.847111	-96.851778	1370789.597221
1718	United States	HLN	46.606806	-111.982750	342697.399305
1719	United States	LCH	30.126112	-93.223335	137078.959722
1720	United States	KOA	19.738767	-156.045631	1919105.436109
1721	United States	MYR	33.679750	-78.928333	1233710.637499
1722	United States	ACK	41.253053	-70.060181	479776.359027
1723	United States	DCA	38.852083	-77.037722	8635974.462492
1724	United States	ACY	39.457583	-74.577167	479776.359027
1725	United States	PUB	38.289085	-104.496572	411236.879166
1726	United States	PQI	46.688958	-68.044797	68539.479861
1727	United States	ADQ	57.749967	-152.493856	822473.758333
1728	United States	FLL	26.072583	-80.152750	10212382.499296
1729	United States	INL	48.566186	-93.403067	68539.479861
1730	United States	SLC	40.788389	-111.977772	7744961.224298
1731	United States	MDT	40.193494	-76.763403	1165171.157638
1732	United States	LNK	40.850971	-96.759250	342697.399305
1733	United States	LAN	42.778700	-84.587357	342697.399305
1734	United States	MUE	20.001328	-155.668108	68539.479861
1735	United States	MSS	44.935833	-74.845547	68539.479861
1736	United States	IAH	29.984433	-95.341442	16860712.045817
1737	United States	BFL	35.433598	-119.056770	342697.399305
1738	United States	ELP	31.807250	-106.377583	1370789.597221
1739	United States	HRL	26.228500	-97.654389	342697.399305
1740	United States	CAE	33.938833	-81.119528	753934.278472
1741	United States	PNS	30.473425	-87.186611	753934.278472
1742	United States	HOU	29.645419	-95.278889	2947197.634025
1743	United States	PIT	40.491467	-80.232872	3906750.352080
1744	United States	BRW	71.285446	-156.766003	479776.359027
1745	United States	MIA	25.793250	-80.290556	16792172.565956
1746	United States	SEA	47.449000	-122.309306	13022501.173599
1747	United States	CHA	35.035278	-85.203808	685394.798610
1748	United States	JAN	32.311167	-90.075889	753934.278472
1749	United States	LGB	33.817722	-118.151611	1233710.637499
1750	United States	IPT	41.241836	-76.921094	137078.959722
1751	United States	IND	39.717331	-86.294383	2878658.154164
1752	United States	HPN	41.066959	-73.707575	1096631.677777
1753	United States	JBR	35.831708	-90.646417	68539.479861
1754	United States	YUM	32.656578	-114.605980	137078.959722
1755	United States	CNM	32.337472	-104.263278	68539.479861
1756	United States	DLH	46.842091	-92.193649	342697.399305
1757	United States	BET	60.779778	-161.838000	2673039.714581
1758	United States	LIH	21.975983	-159.338958	1576408.036804
1759	United States	HVR	48.542983	-109.762342	68539.479861
1760	United States	RIC	37.505167	-77.319667	1850565.956248
1761	United States	SHV	32.446629	-93.825600	411236.879166
1762	United States	CDV	60.491778	-145.477556	205618.439583
1763	United States	ORF	36.894611	-76.201222	1644947.516665
1764	United States	SAV	32.127583	-81.202139	822473.758333
1765	United States	OME	64.512203	-165.445247	1713486.996526
1766	United States	SPB	45.771028	-122.861833	137078.959722
1767	United States	PIE	27.910167	-82.687389	1644947.516665
1768	United States	SCC	70.194750	-148.465167	411236.879166
1769	United States	SAT	29.533694	-98.469778	3701131.912496
1770	United States	ROC	43.118866	-77.672389	1439329.077082
1771	United States	RDU	35.877639	-78.787472	3906750.352080
1772	United States	DAY	39.902375	-84.219375	1439329.077082
1773	United States	ENA	60.573111	-151.245000	205618.439583
1774	United States	IAG	43.107333	-78.946194	342697.399305
1775	United States	PHF	37.131894	-76.492989	411236.879166
1776	United States	TUS	32.116083	-110.941028	1370789.597221
1777	United States	PVD	41.732581	-71.420383	1439329.077082
1778	United States	SBY	38.340525	-75.510289	342697.399305
1779	United States	BUR	34.200667	-118.358667	1233710.637499
1780	United States	DTW	42.212444	-83.353389	13022501.173599
1781	United States	TPA	27.975472	-82.533250	6648329.546521
1782	United States	HIB	47.386600	-92.838994	137078.959722
1783	United States	MAF	31.942528	-102.201914	411236.879166
1784	United States	GRB	44.485072	-88.129589	411236.879166
1785	United States	AGS	33.369944	-81.964500	274157.919444
1786	United States	ISN	48.177939	-103.642347	274157.919444
1787	United States	LIT	34.729444	-92.224306	1302250.117360
1788	United States	SWF	41.504094	-74.104839	342697.399305
1789	United States	HOM	59.645556	-151.476583	205618.439583
1790	United States	TBN	37.741631	-92.140736	68539.479861
1791	United States	DFW	32.896828	-97.037997	19533751.760398
1792	United States	MLB	28.102753	-80.645258	137078.959722
1793	United States	AUS	30.194528	-97.669889	3975289.831941
1794	United States	TYS	35.810972	-83.994028	1439329.077082
1795	United States	STL	38.748697	-90.370028	5825855.788189
1796	United States	SPS	33.988797	-98.491894	68539.479861
1797	United States	LUK	39.103333	-84.418611	68539.479861
1798	United States	ATL	33.636719	-84.428067	23371962.632617
1799	United States	GRR	42.880833	-85.522806	1439329.077082
1800	United States	FAT	36.776194	-119.718140	1439329.077082
1801	United States	IPL	32.834219	-115.578744	68539.479861
1802	United States	BNA	36.124472	-86.678194	4043829.311802
1803	United States	LRD	27.543750	-99.461556	205618.439583
1804	United States	OTZ	66.884678	-162.598550	1713486.996526
1805	United States	AOO	40.296372	-78.320022	137078.959722
1806	United States	ELD	33.220972	-92.813278	205618.439583
1807	United States	LGA	40.777245	-73.872608	8498895.502770
1808	United States	TLH	30.396528	-84.350333	616855.318749
1809	United States	ACT	31.611289	-97.230519	68539.479861
1810	United States	AUG	44.320647	-69.797317	68539.479861
1811	United States	MKL	35.599889	-88.915611	137078.959722
1812	United States	MKK	21.152886	-157.096256	822473.758333
1813	United States	SJT	31.357750	-100.496306	68539.479861
1814	United States	CIC	39.795383	-121.858422	68539.479861
1815	United States	BTV	44.471861	-73.153278	753934.278472
1816	United States	JAX	30.494056	-81.687861	2193263.355553
1817	United States	DRO	37.151516	-107.753770	274157.919444
1818	United States	IAD	38.944533	-77.455811	13844974.931931
1819	United States	CLL	30.588583	-96.363833	137078.959722
1820	United States	MKE	42.947222	-87.896583	3221355.553469
1821	United States	ABI	32.411319	-99.681897	68539.479861
1822	United States	COU	38.818094	-92.219631	137078.959722
1823	United States	PDX	45.588722	-122.597500	8498895.502770
1824	United States	PBI	26.683161	-80.095589	1782026.476387
1825	United States	OGS	44.681854	-75.465500	68539.479861
1826	United States	BFI	47.530000	-122.301947	274157.919444
1827	United States	HNL	21.318681	-157.922428	8498895.502770
1828	United States	DSM	41.533972	-93.663083	1370789.597221
1829	United States	EWN	35.072972	-77.042944	205618.439583
1830	United States	SAN	32.733556	-117.189667	5894395.268050
1831	United States	MLU	32.510864	-92.037689	205618.439583
1832	United States	ONT	34.056000	-117.601194	1439329.077082
1833	United States	ROW	33.301556	-104.530556	68539.479861
1834	United States	BRO	25.906833	-97.425861	274157.919444
1835	United States	DHN	31.321339	-85.449628	68539.479861
1836	United States	FMN	36.741250	-108.229944	753934.278472
1837	United States	CRP	27.770361	-97.501222	205618.439583
1838	United States	SYR	43.111187	-76.106311	1370789.597221
1839	United States	MDW	41.785972	-87.752417	5140460.989578
1840	United States	SJC	37.362600	-121.929022	3426973.993052
1841	United States	HOB	32.687528	-103.217028	68539.479861
1842	United States	DEN	39.861656	-104.673178	27552870.904140
1843	United States	PHL	39.871944	-75.241139	14187672.331237
1844	United States	SUX	42.402603	-96.384367	68539.479861
1845	United States	MCN	32.692850	-83.649211	68539.479861
1846	United States	CMH	39.997972	-82.891889	2947197.634025
1847	United States	GAL	64.736178	-156.937417	548315.838888
1848	United States	TXK	33.453722	-93.991028	68539.479861
1849	United States	PBG	44.650944	-73.468139	342697.399305
1850	United States	ANC	61.174361	-149.996361	3975289.831941
1851	United States	GRK	31.067250	-97.828917	205618.439583
1852	United States	BLI	48.792694	-122.537528	616855.318749
1853	United States	MOB	30.691231	-88.242814	342697.399305
1854	United States	SAF	35.617108	-106.089422	137078.959722
1855	United States	DRT	29.374208	-100.927158	68539.479861
1856	United States	RSW	26.536167	-81.755167	3152816.073608
1857	United States	AKN	58.676778	-156.649278	205618.439583
1858	United States	JHM	20.962936	-156.673031	274157.919444
1859	United States	JFK	40.639751	-73.778925	25085449.629143
1860	United States	CYS	41.155722	-104.811839	68539.479861
1861	United States	SCK	37.894167	-121.238306	68539.479861
1862	United States	CHS	32.898647	-80.040528	1302250.117360
1863	United States	RNO	39.499108	-119.768108	1576408.036804
1864	United States	KTN	55.355556	-131.713750	1507868.556943
1865	United States	BHM	33.562942	-86.753550	1919105.436109
1866	United States	MOD	37.625817	-120.954422	68539.479861
1867	United States	SMF	38.695417	-121.590778	3221355.553469
1868	United States	COS	38.805805	-104.700778	1233710.637499
1869	United States	BUF	42.940525	-78.732167	2056184.395831
1870	United States	CDC	37.700967	-113.098847	68539.479861
1871	United States	BDL	41.938889	-72.683222	2398881.795137
1872	United States	MFE	26.175833	-98.238611	274157.919444
1873	United States	LBB	33.663639	-101.822778	411236.879166
1874	United States	ORD	41.978603	-87.904842	33515805.652051
1875	United States	FAI	64.815114	-147.856267	2193263.355553
1876	United States	ART	43.991922	-76.021739	68539.479861
1877	United States	PSP	33.829667	-116.506694	1507868.556943
1878	United States	AMA	35.219369	-101.705931	411236.879166
1879	United States	FOD	42.551200	-94.191842	137078.959722
1880	United States	ILM	34.270615	-77.902569	479776.359027
1881	United States	BTR	30.533167	-91.149639	342697.399305
1882	United States	TYR	32.354139	-95.402386	137078.959722
1883	United States	BWI	39.175361	-76.668333	7196645.385410
1884	United States	LNY	20.785611	-156.951419	479776.359027
1885	United States	AEX	31.327400	-92.549833	205618.439583
1886	United States	CDB	55.206061	-162.725436	411236.879166
1887	United States	TUL	36.198389	-95.888111	1439329.077082
1888	United States	SIT	57.047138	-135.361611	205618.439583
1889	United States	ISP	40.795250	-73.100222	548315.838888
1890	United States	MSP	44.881956	-93.221767	12885422.213877
1891	United States	DUT	53.900139	-166.543500	274157.919444
1892	United States	MSY	29.993389	-90.258028	3358434.513191
1893	United States	PWM	43.646161	-70.309281	959552.718055
1894	United States	OKC	35.393089	-97.600733	1919105.436109
1895	United States	ALB	42.748267	-73.801692	1370789.597221
1896	United States	VDZ	61.133949	-146.248342	205618.439583
1897	United States	SNA	33.675667	-117.868222	2604500.234720
1898	United States	CPR	42.908000	-106.464417	137078.959722
1899	United States	VPS	30.483250	-86.525400	411236.879166
1900	United States	EYW	24.556111	-81.759556	616855.318749
1901	United States	CLT	35.214000	-80.943139	15832619.847902
1902	United States	LAS	36.080056	-115.152250	15010146.089569
1903	United States	MCO	28.429394	-81.308994	11788790.536100
1904	United States	FLO	34.185361	-79.723889	137078.959722
1905	United States	GTF	47.482000	-111.370689	479776.359027
1906	United States	YNG	41.260736	-80.679097	137078.959722
1907	Thailand	BKK	13.681108	100.747283	16324592.561691
1908	Indonesia	KDI	-4.081608	122.418231	351899.912573
1909	Indonesia	MLG	-7.926556	112.714514	263924.934430
1910	Indonesia	BDO	-6.900625	107.576294	2111399.475438
1911	Indonesia	JOG	-7.788181	110.431758	1495574.628435
1912	Indonesia	SRG	-6.971447	110.374122	1231649.694006
1913	Indonesia	BTH	1.121028	104.118753	2287349.431725
1914	Indonesia	TJQ	-2.745722	107.754917	87974.978143
1915	Indonesia	PGK	-2.162200	106.139064	527849.868860
1916	Indonesia	TNJ	0.922683	104.532311	175949.956287
1917	Indonesia	BDJ	-3.442356	114.762553	1231649.694006
1918	Indonesia	PKN	-2.705197	111.673208	351899.912573
1919	Indonesia	PKY	-2.225128	113.942661	351899.912573
1920	Indonesia	MOF	-8.640647	122.236889	175949.956287
1921	Indonesia	ENE	-8.849294	121.660644	439874.890716
1922	Indonesia	KOE	-10.171583	123.671136	527849.868860
1923	Indonesia	LBJ	-8.486656	119.889050	351899.912573
1924	Indonesia	BPN	-1.268272	116.894478	2375324.409868
1925	Indonesia	TRK	3.326694	117.565569	439874.890716
1926	Indonesia	BMU	-8.539647	118.687322	87974.978143
1927	Indonesia	SUB	-7.379831	112.786858	5014573.754166
1928	Indonesia	SOC	-7.516089	110.756892	527849.868860
1929	Thailand	CNX	18.766847	98.962644	1404266.026812
1930	Thailand	CEI	19.952342	99.882928	292555.422253
1931	Thailand	NST	8.539617	99.944725	117022.168901
1932	Indonesia	DPS	-8.748169	115.167172	6334198.426315
1933	Thailand	KOP	17.383794	104.643022	117022.168901
1934	Thailand	UBP	15.251278	104.870231	234044.337802
1935	Thailand	KKC	16.466628	102.783661	58511.084451
1936	Thailand	THS	17.237992	99.818183	58511.084451
1937	Greece	ATH	37.936358	23.944467	2455521.052912
1938	Japan	NGO	34.858414	136.805408	5241755.673524
1939	Japan	UKB	34.632778	135.223889	680747.490068
1940	United States	PUW	46.743861	-117.109583	137078.959722
1941	United States	LWS	46.374500	-117.015389	274157.919444
1942	United States	ELM	42.159889	-76.891611	274157.919444
1943	United States	ITH	42.491028	-76.458444	274157.919444
1944	United States	MRY	36.587000	-121.842944	685394.798610
1945	United States	SBA	34.426211	-119.840372	616855.318749
1946	United States	DAB	29.179917	-81.058056	137078.959722
1947	Latvia	RIX	56.923611	23.971111	3299391.000000
1948	Lithuania	KUN	54.963919	24.084778	8429.529457
1949	Lithuania	PLQ	55.973228	21.093856	1330.978335
1950	Lithuania	VNO	54.634133	25.285767	20851.993921
1951	Armenia	EVN	40.147275	44.395881	373630.476190
1952	Armenia	LWN	40.750369	43.859342	18681.523810
1953	Eritrea	ASM	15.291853	38.910667	109275.319143
1954	Yemen	RIY	14.662639	49.375028	149925.274972
1955	Georgia	BUS	41.610278	41.599694	48059.377499
1956	Georgia	KUT	42.176653	42.482583	10679.861667
1957	Georgia	TBS	41.669167	44.954722	186897.579164
1958	Yemen	TAI	13.685964	44.139056	119940.219978
1959	Yemen	HOD	14.753000	42.976336	89955.164983
1960	Yemen	ADE	12.829542	45.028792	389805.714928
1961	Yemen	AXK	14.551322	46.826183	14992.527497
1962	Yemen	AAY	16.191667	52.175000	29985.054994
1963	Yemen	SAH	15.476258	44.219739	614693.627387
1964	Germany	FMM	47.988758	10.239500	1168962.242748
1965	Yemen	SCT	12.630672	53.905778	29985.054994
1966	Turkey	NAV	38.771867	34.534550	55379.687287
1967	Argentina	EZE	-34.822222	-58.535833	2346333.713655
1968	Iraq	EBL	36.237611	43.963158	31235.261172
1969	Australia	EMD	-23.567500	148.179167	165530.812665
1970	Japan	KIX	34.434722	135.244167	9938913.354993
1971	Philippines	TAG	9.664081	123.853247	179575.882887
1972	Greenland	JAV	69.234440	-51.051110	76615.990078
1973	Greenland	JEG	68.700000	-52.750000	38307.995039
1974	Spain	PMI	39.553610	2.727778	5967749.474989
1975	Australia	DRW	-12.408333	130.872660	1944987.048812
1976	Thailand	URT	9.132500	99.135556	234044.337802
1977	Burma	NYU	21.173833	94.924667	45254.384987
1978	Philippines	MPH	11.921500	121.953000	314257.795052
1979	United States	HVN	41.263750	-72.886806	137078.959722
1980	United States	AVL	35.436194	-82.541806	616855.318749
1981	United States	GSO	36.097750	-79.937306	1165171.157638
1982	United States	FSD	43.582014	-96.741914	822473.758333
1983	Australia	AYQ	-25.186111	130.975556	248296.218997
1984	United States	MHT	42.932556	-71.435667	1233710.637499
1985	United States	APF	26.152619	-81.775294	68539.479861
1986	Malaysia	RDN	5.765280	103.007000	137344.768397
1987	United States	SDF	38.174086	-85.736499	1919105.436109
1988	United States	CHO	38.138639	-78.452861	479776.359027
1989	United States	ROA	37.325472	-79.975417	685394.798610
1990	United States	LEX	38.036500	-84.605889	959552.718055
1991	United States	EVV	38.036997	-87.532364	274157.919444
1992	United States	ABQ	35.040222	-106.609194	2535960.754859
1993	United States	BZN	45.777643	-111.160151	685394.798610
1994	United States	BIL	45.809210	-108.537654	1028092.197916
1995	United States	BTM	45.954806	-112.497472	68539.479861
1996	United States	TVC	44.741445	-85.582235	342697.399305
1997	Guatemala	FRS	16.913819	-89.866383	9883.218368
1998	United States	BHB	44.449769	-68.361565	68539.479861
1999	United States	RKD	44.060111	-69.099230	68539.479861
[truncated: 1,238 more rows]
