# Supplementary material for: Critical Cooperation Range to Improve Spatial Network Robustness
Source: PLoS One. 2015 Mar 20;10(3):e0118635. doi: 10.1371/journal.pone.0118635 (PMC4391338; doi:10.1371/journal.pone.0118635)
Supplement: S2 Dataset — (CSV) [file pone.0118635.s008.csv]

Source	Target	FlightsPerDay
1413	2002	6
1414	1399	1
1416	2002	3
1416	1431	1
1416	2040	1
2002	1402	2
2002	2958	1
2002	2683	1
2002	2679	1
2159	1399	1
2159	1410	1
1377	2958	1
1431	1399	3
1431	194	1
1431	2679	1
1399	2958	1
1399	2683	1
1399	2679	1
2958	1418	1
1418	2679	1
1310	1312	2
1309	1312	2
1323	1312	6
1323	1320	3
2615	1312	2
1315	1307	1
1315	1318	1
1312	1307	2
1312	1318	3
1312	1322	1
1307	1318	1
161	156	1
161	155	1
157	155	1
459	481	6
459	155	4
156	155	1
154	430	4
154	155	2
481	155	2
182	155	7
176	155	7
1263	1254	3
1263	1257	4
1252	1257	3
1253	1254	4
1253	1257	2
1254	2622	4
1254	1257	5
1256	1257	2
1251	1257	2
663	742	1
663	743	3
661	743	2
742	665	2
742	3136	1
742	1974	2
241	743	1
366	743	1
767	1947	2
767	739	3
356	349	2
360	347	1
360	344	1
360	348	1
360	2461	1
360	349	2
360	224	1
360	365	1
360	355	2
360	345	1
291	363	2
291	364	2
291	357	1
347	348	1
2458	355	2
2461	364	2
363	357	2
224	230	1
1727	3042	1
1727	3037	1
1727	3044	1
1727	3039	2
1727	3045	1
1727	3038	2
3042	3046	1
3037	3036	1
3043	3041	1
3044	3043	1
3039	3040	2
1123	2131	3
1123	1117	4
2125	2131	3
1118	2131	2
1118	1117	3
2131	1119	3
2131	2086	3
2131	2050	3
2131	2635	3
2131	1478	4
2131	1125	3
2131	1126	2
2131	1117	5
2131	1978	3
2131	2129	3
2131	1120	3
2131	1127	3
2131	2633	3
2131	1122	3
2131	1121	3
1119	2050	3
1119	1117	3
2086	2050	3
2086	1478	5
2086	1126	4
2086	1127	3
2245	1117	2
2628	1117	2
2050	1125	2
2050	1117	5
2050	1121	3
2635	1125	1
2635	1117	3
1125	1117	5
2246	1121	2
1126	1117	5
1597	1117	4
2127	1117	3
2128	1117	4
2244	1117	3
1117	1978	4
1117	2129	3
1117	1127	5
1117	1603	7
1117	1128	3
1117	2633	2
1117	1122	5
1117	1971	4
1117	2630	3
1117	2124	4
1117	2632	3
1117	1121	3
1127	2124	2
2410	1874	1
2410	1795	1
2011	1874	1
2011	1795	1
1753	1795	1
3025	3026	1
3025	1864	2
3026	3028	2
3026	1864	2
3028	1864	1
1864	3027	3
2523	2524	1
2523	2933	1
2517	98	1
40	2531	1
40	2933	1
40	92	1
2531	2505	1
2531	2514	1
2531	92	1
2531	95	1
2524	2500	1
2541	2521	1
2541	2528	1
2541	98	1
55	67	1
55	98	1
55	102	2
55	133	1
2512	2933	1
2512	2514	1
2512	98	1
2521	2932	1
2521	98	1
2933	98	1
2933	2500	1
67	92	3
2528	3096	1
2505	2514	1
2932	98	1
92	95	2
3096	2500	1
102	133	4
533	2028	5
2074	2432	4
2432	2028	1
1907	1603	9
1642	1603	4
2075	1603	3
1537	1603	5
1656	1603	1
1478	1603	7
1530	1603	6
1970	1117	3
1970	1057	8
1597	1603	8
1657	1603	1
1645	1603	1
1601	1603	6
1628	1603	7
1455	1603	4
1456	1455	4
1550	1603	4
1539	1603	6
1603	1456	3
1603	2174	1
1603	1057	8
193	207	1
691	207	1
691	194	1
691	743	1
207	707	1
207	191	1
207	199	1
207	711	1
2402	2027	2
278	2438	2
278	479	2
551	475	3
551	2438	1
551	479	3
675	475	1
682	475	2
184	475	3
184	2438	2
184	479	2
192	2438	2
475	680	1
475	594	3
475	602	1
475	2183	1
475	683	1
472	602	1
602	2438	1
2438	1974	1
1356	1357	3
1356	1358	4
1356	1329	1
1356	1330	1
1356	1287	1
1357	1358	4
1341	1345	1
1343	1345	4
1343	1354	4
1345	2865	2
1345	783	2
1345	1344	3
2865	1344	2
1642	1663	10
1642	1665	7
1642	1040	1
1581	1645	1
1647	2226	4
1647	1663	7
1647	1665	4
1647	2788	6
1647	1656	4
1647	1670	4
1647	1652	4
1647	1669	5
2226	2063	6
2226	1640	2
2785	2788	2
1663	1643	7
1663	2064	2
1663	1671	3
1663	1656	5
1663	1530	2
1663	2045	3
1663	2173	7
1663	1654	4
1663	1652	7
1663	1644	6
1663	2004	5
1663	2055	7
1663	1657	2
1663	1658	6
1663	1638	7
1663	1672	8
1663	2790	5
1663	2003	4
1663	1646	8
1663	2063	5
1663	1056	2
1663	1640	3
1663	1641	5
1663	1669	8
1663	2830	2
1663	1648	8
1663	2828	5
1663	1650	6
1663	2806	2
1663	2804	1
1643	1665	6
1643	1655	4
1643	1653	6
1665	2859	1
1665	2075	3
1665	2788	3
1665	1659	3
1665	1656	5
1665	1478	6
1665	1530	2
1665	1558	3
1665	2045	2
1665	2819	3
1665	2024	3
1665	2820	1
1665	2173	6
1665	1654	5
1665	1652	9
1665	2818	1
1665	1664	5
1665	1644	5
1665	2856	3
1665	2004	5
1665	2815	1
1665	2055	4
1665	1520	1
1665	1658	5
1665	1645	4
1665	1638	7
1665	1672	7
1665	1054	1
1665	2090	3
1665	2790	4
1665	2003	4
1665	1646	7
1665	1660	6
1665	2063	6
1665	1056	1
1665	1640	4
1665	1641	3
1665	1669	6
1665	2830	4
1665	1648	5
1665	2828	4
1665	1666	3
1665	1650	7
1665	1653	4
1665	2806	3
1665	2095	1
1665	2804	1
2064	1670	3
2064	1653	1
2064	2798	1
1671	1656	6
1671	1670	8
1671	2063	7
1671	2095	1
2859	2090	1
2796	1658	3
1655	1654	4
2075	1657	3
1478	2004	1
1478	2804	1
1639	1670	1
1670	1657	1
1670	1658	4
1670	2790	2
1670	2063	7
1670	1641	4
1670	2830	1
1670	1648	2
1670	2095	1
2045	1644	1
2819	1653	3
2857	2856	3
2820	1672	1
2824	1664	1
2824	1648	2
2173	1650	2
1667	1669	8
1654	1657	1
1652	1664	8
1652	1657	2
1652	2063	6
1652	1057	2
1652	2841	1
1652	1653	7
1652	2806	1
1652	2095	1
2818	1653	1
1664	2856	2
1664	2003	5
1664	2830	1
1664	2095	1
1644	2003	2
1644	1641	2
2004	2838	1
2055	1650	3
2055	2806	1
2823	1650	1
2838	1658	1
2838	2003	1
2838	2806	1
1658	1650	7
1645	1539	1
1645	1648	6
2546	1648	1
1638	2841	1
1638	3182	1
1672	1040	1
2090	1641	6
2090	100	1
2790	1662	1
2003	2063	1
2003	2830	3
2003	2798	1
2063	1650	6
1669	1650	8
1669	2846	5
2808	1650	4
1650	2806	8
1650	3182	1
2931	3010	1
3002	1875	1
1875	1682	4
1682	3009	2
3009	2931	2
3010	1875	2
504	702	1
2268	3079	1
2268	3080	1
3080	1683	1
1683	2268	1
2676	2216	1
3223	1429	1
1399	1429	3
1409	1429	2
2672	1429	1
2216	1429	1
2667	2664	1
2667	1429	1
2664	1429	1
2219	1429	1
1461	1472	1
1461	1477	3
1472	1477	3
1472	1017	3
1471	1477	2
1477	1012	3
1477	1473	2
1477	1500	4
1477	1597	3
1477	1017	2
1477	1474	1
1477	1475	1
1477	1476	3
974	1477	3
1413	2668	1
1367	1423	4
2002	1423	2
1012	1423	1
1423	189	2
1423	755	3
1423	1391	1
1423	2223	3
1423	1408	3
1423	1431	3
1423	1399	4
1423	1432	2
1423	1421	3
2663	2668	1
1389	2668	1
2223	2668	3
1408	2668	1
1431	2668	3
2668	1399	4
2668	1418	1
2668	2040	3
2668	1432	2
2668	1421	3
2668	2066	1
2529	80	1
1791	1967	2
1967	1859	2
1967	1745	3
1967	781	1
1745	781	3
28	34	1
28	61	1
28	114	1
32	114	1
34	61	1
100	114	3
114	116	2
116	32	5
793	823	3
793	842	1
800	823	2
802	823	3
797	823	2
799	823	2
798	823	3
844	823	6
844	824	2
844	842	2
803	823	3
805	823	1
808	823	4
808	824	5
808	836	3
808	1897	1
808	840	3
785	823	3
871	823	3
810	823	4
795	823	3
1859	823	4
823	1745	6
823	819	4
823	824	6
823	827	2
823	832	3
823	1769	4
823	836	3
823	858	4
823	1897	2
823	841	3
823	839	3
823	840	3
823	846	3
823	845	4
823	848	3
824	842	1
832	842	1
1769	842	1
836	842	1
842	848	1
1011	961	2
964	961	2
1484	961	5
1012	961	5
960	961	2
747	2022	2
747	743	4
2182	743	2
2022	179	2
2022	505	1
2022	3136	1
2022	2026	1
179	743	3
740	773	3
505	743	2
506	2026	2
773	743	2
2122	743	2
768	743	2
2026	743	2
743	506	1
756	192	3
756	200	2
756	198	3
560	198	2
360	192	1
1937	192	1
1937	198	1
747	192	4
747	198	5
551	192	1
551	200	1
551	198	3
770	198	2
589	192	1
589	198	1
550	198	1
682	192	1
201	198	1
661	192	1
661	198	1
184	198	1
658	192	1
658	198	1
672	192	1
672	198	1
639	192	1
639	187	1
639	200	2
639	198	2
192	475	1
192	665	3
192	541	1
192	187	1
192	284	1
192	266	1
192	745	3
192	714	1
192	690	1
192	207	1
192	632	2
192	556	2
192	653	1
192	637	2
192	2187	2
192	641	1
192	196	1
192	251	1
192	722	1
192	238	1
192	194	3
192	674	1
192	692	3
192	600	1
192	734	1
192	1974	6
192	700	1
192	773	1
192	693	1
192	542	1
192	648	2
192	543	1
192	366	1
192	2183	4
192	725	1
192	656	1
192	544	1
192	274	1
192	664	1
192	186	1
192	710	2
192	466	3
192	702	2
192	479	1
192	683	1
192	178	1
192	711	3
192	1429	1
192	687	1
192	557	1
192	546	1
192	545	1
192	743	1
665	200	1
665	198	3
541	200	1
541	198	1
187	198	1
205	194	1
205	1974	3
205	2183	2
205	544	1
193	773	2
745	198	2
714	198	2
690	200	1
690	198	1
200	632	3
200	674	1
200	692	1
200	1974	4
200	773	1
200	544	1
200	274	1
200	198	3
200	683	1
200	711	4
200	1429	1
191	773	1
632	198	3
632	186	3
556	198	4
645	192	1
327	198	1
641	198	1
196	198	1
251	198	4
722	198	1
238	198	1
622	773	2
279	186	1
194	773	4
194	186	1
674	198	1
1974	198	4
773	198	2
773	186	1
366	198	1
2183	198	4
725	198	1
656	198	3
544	198	1
274	198	1
198	664	1
198	186	1
198	711	3
198	1429	1
198	546	1
198	545	1
2947	1875	2
1681	2947	2
3011	3086	1
3001	1682	1
1875	1681	2
1875	3011	1
1875	3093	1
1875	3007	1
1875	3008	2
3086	1875	1
3093	3005	1
3005	1875	1
3082	1757	1
3082	3083	2
2229	2995	1
1757	2229	1
1757	2994	2
1757	3193	1
1757	2269	2
1757	3068	1
1757	2996	2
1757	3190	2
1757	2999	1
1757	3000	2
2955	1757	2
2994	3073	2
3193	1686	1
3078	2997	2
2269	2999	2
3068	2955	2
2995	3077	2
2997	1757	2
3073	1757	2
2996	3082	1
3190	3191	2
3077	1757	1
3191	3192	2
1686	1757	1
3083	1757	2
3192	3194	2
3000	3078	1
3194	1757	2
528	532	5
508	511	1
508	2028	3
525	2028	5
509	508	1
509	2028	3
510	511	1
510	2028	1
512	2429	1
513	528	3
513	2028	4
513	532	2
2429	2028	2
2028	528	5
2428	514	1
532	2028	3
1576	1117	1
1907	2086	2
1907	1117	4
1579	1117	2
2125	2050	1
2125	1117	2
1642	1117	2
2131	1124	1
2131	2126	1
2131	1558	6
2131	2128	1
2131	1107	3
2131	1603	3
2131	2124	1
1581	1117	3
1119	1125	1
1119	1121	1
2086	1498	2
2086	1603	2
2928	1117	1
1124	1117	2
2126	2050	1
2126	1117	2
2050	1126	1
2050	1127	1
1537	1117	1
1478	1126	1
1478	1117	4
1558	1117	6
1125	1122	1
1498	1117	3
1117	1120	1
1117	1638	3
1117	1107	3
1117	1672	3
1117	1456	1
1117	2627	2
1117	1539	3
1117	1057	5
1117	2629	1
1117	1653	4
2634	1121	1
1340	2092	1
1340	2612	2
2646	2222	1
2214	2644	1
2214	2647	1
2214	3144	1
2214	1399	3
2214	1400	1
2214	2222	1
2214	1427	2
1399	1400	3
1399	1430	3
1400	1427	2
1400	322	1
2206	1427	2
1430	1427	2
1243	2179	2
1243	1241	3
1243	1242	3
1239	1241	1
1239	1242	3
2179	1242	3
1241	1242	5
1131	2895	2
19	2538	2
21	25	2
21	121	1
21	129	2
25	129	2
2538	82	3
26	35	2
26	51	2
32	129	5
33	93	1
33	2501	3
33	123	2
34	99	2
35	2532	2
35	63	2
35	82	3
35	87	2
35	94	2
35	109	2
2532	51	1
2532	94	2
46	121	2
46	129	2
82	19	3
82	33	3
82	2501	3
82	123	2
82	129	3
88	82	2
93	27	2
96	109	2
99	129	2
101	82	3
123	88	2
129	121	1
27	82	2
1434	1505	4
1434	1436	6
1434	1461	1
1434	1484	5
1434	1441	2
1434	1510	3
1434	1487	2
1434	1513	2
1434	1448	1
1460	1436	4
1460	1461	4
1460	1484	2
1460	1510	1
1460	1470	1
1438	1436	3
1438	1484	4
1907	1436	6
1907	1484	6
1505	1436	7
1505	1461	5
1505	1508	5
1505	1484	7
1505	1510	5
1505	1487	1
1505	1492	1
1505	1513	7
1505	1447	1
1505	1448	6
1505	1518	4
1436	1461	5
1436	1507	5
1436	1508	6
1436	1484	7
1436	1012	5
1436	1441	7
1436	1510	5
1436	1442	4
1436	1482	4
1436	1487	6
1436	1492	5
1436	1513	8
1436	1017	4
1436	1447	4
1436	1603	4
1436	1493	2
1436	1518	6
1461	1484	6
1461	2860	2
1461	2686	5
1461	1510	3
1461	1464	4
1461	1457	5
1461	1487	1
1461	1513	5
1461	1447	1
1461	1468	3
1461	1451	3
1507	1484	1
1507	1510	2
1507	1513	4
1508	1484	2
1508	1012	3
1508	1510	4
1508	1518	3
1484	1012	5
1484	2686	7
1484	1441	2
1484	1510	5
1484	1442	4
1484	1488	7
1484	1500	5
1484	1492	5
1484	1513	5
1484	1447	3
1484	1468	5
1484	1448	7
1484	1451	3
1484	1603	4
1484	1493	7
1012	1510	4
1012	1513	3
2686	1464	5
1510	1487	2
1510	1513	5
1510	1448	5
1510	1451	3
1510	1470	5
1442	1447	1
1442	1451	1
1464	1457	1
1488	1493	6
1492	1468	1
1513	1448	5
1513	1518	5
1513	1470	5
1447	1448	1
1728	883	1
2002	702	3
703	705	2
703	702	3
690	702	3
186	702	2
502	2433	2
502	2431	1
502	2074	2
2433	2431	2
1012	502	3
501	2433	1
501	2074	1
501	2432	1
2074	1012	2
2432	502	2
34	45	1
34	2145	1
34	86	1
34	91	1
34	134	1
1547	1550	2
1547	1548	2
1540	1544	3
1540	1550	3
1540	1548	2
2705	1545	3
2705	2704	1
1544	1977	2
1544	1550	3
1544	1549	2
1545	2704	3
1977	1540	2
1977	1550	2
1550	1548	2
1550	2704	3
1549	1540	3
2002	2652	1
2002	2215	1
1951	2215	1
1377	2215	1
747	1947	2
632	1947	2
632	211	1
1907	1558	10
1907	1107	4
2247	1106	4
1106	1109	7
1106	1970	3
1106	1107	4
1075	1558	7
1109	1970	5
1109	1938	1
1041	1558	3
1478	1558	7
1558	1970	7
1558	1938	6
1558	1539	4
1558	1660	6
3197	35	1
3197	80	1
19	93	1
21	46	1
25	45	1
2538	27	1
35	2520	1
35	98	1
38	129	2
49	129	1
87	27	1
92	98	1
1075	1103	4
1103	1970	3
1103	1079	3
1079	1107	1
3047	1804	2
3047	3012	2
1727	1850	2
3085	2945	1
3085	1744	1
1850	2266	3
1850	1757	2
1850	1762	2
1850	1773	3
1850	1875	2
1850	1789	3
1850	2941	2
1850	2990	3
1850	1896	3
2266	2992	1
2266	2271	1
2266	2269	1
2266	2999	1
2266	2991	1
2946	2271	1
2946	3084	1
2945	1744	1
3066	2989	1
3066	3067	1
1757	2943	1
1757	3078	1
1757	2995	1
1757	2998	1
1757	3191	1
1757	3081	1
1757	2265	1
3048	2910	2
3048	1804	2
1744	2993	1
1744	1679	1
1677	1682	1
1677	1768	1
2992	3088	1
3088	3089	1
2910	1804	2
3054	3059	2
3054	1765	2
2989	3074	2
1875	1847	2
1875	2937	2
1875	1768	2
1847	3004	1
1847	2942	2
1847	3006	1
1847	2937	1
2944	1765	2
2944	2935	2
3055	1765	1
3055	3058	2
2943	3076	1
2943	2265	1
3004	3075	1
3049	3051	2
3049	1804	2
2942	3006	2
3084	2991	1
3059	3061	2
3059	2990	1
3074	2941	1
3074	3062	1
2941	2267	1
2941	3067	1
3053	3056	1
3053	3057	2
2940	1804	2
2997	3068	1
3075	1847	1
2998	2999	1
2267	3081	1
2939	1757	1
3190	3192	1
2993	1768	1
3006	3075	2
3077	2229	1
3050	3047	2
3050	1804	2
1765	3053	1
1765	2936	2
1765	3061	1
1765	2935	2
1765	3056	2
1765	2990	2
1765	3057	1
1765	3062	2
1765	3058	2
3191	2939	1
3051	1804	2
1804	2938	2
1804	3012	2
1804	3052	2
1804	2934	2
2938	1679	1
3089	3090	1
3076	1757	1
3012	3050	2
2936	3057	1
3061	2990	2
3090	3091	1
3060	2990	2
3060	3062	2
3091	2266	1
2265	3076	1
3062	2990	2
2934	2940	2
1357	1745	1
1327	1358	1
1332	1358	3
1901	1358	1
1358	791	1
1358	1329	1
1358	1286	1
1358	1745	3
1358	1305	1
1358	1360	2
1358	1338	2
1745	863	3
863	1360	1
783	1360	2
1413	1423	3
1484	1423	1
2002	2668	2
1423	1369	2
1423	1377	1
1423	2192	2
1423	1031	1
1423	2073	2
1423	2040	2
1423	1015	1
1423	1669	2
1369	2668	2
864	871	2
865	871	2
2341	871	2
868	871	2
871	872	2
871	850	3
871	873	2
871	874	2
871	869	4
872	2341	1
872	869	2
873	872	1
844	805	1
844	819	1
819	845	2
846	845	2
2275	854	1
851	852	1
851	854	1
852	854	1
853	854	1
853	858	1
2344	2275	1
854	2344	1
854	3176	1
1376	2002	2
2680	2002	1
2002	2654	1
2002	2651	1
2002	1410	4
2002	2653	2
2002	2682	2
2002	2648	1
2002	1415	2
2002	1428	2
1951	1415	2
1389	2040	2
1431	1421	2
1399	1415	1
1417	1421	1
2040	1421	3
1432	1421	1
1412	1421	1
2662	1421	2
1421	1410	3
1421	1433	2
1421	1415	1
373	440	2
2456	440	1
485	2437	2
485	484	5
2437	2436	2
2437	484	2
2437	488	2
484	488	2
1530	1558	4
1727	3035	1
3040	1727	1
3054	3055	1
3059	1765	1
2940	2938	1
1765	1804	2
1765	3063	1
2938	1678	1
3063	3057	1
431	722	3
2789	1650	2
1663	2095	1
1643	1652	7
1643	1657	6
1665	3174	1
2814	1652	3
1671	1640	3
1671	1648	3
2023	2024	2
2023	1652	3
1655	1645	4
2075	1652	4
2788	1641	2
2788	1650	4
1659	1652	4
1656	1652	8
2024	1652	7
2024	2004	4
1654	2818	4
1652	2818	1
1652	1644	3
1652	2856	3
1652	2004	4
1652	2815	5
1652	1645	6
1652	2790	2
1652	2816	3
1652	2003	3
1652	3174	3
1652	1641	4
1652	1648	6
1652	1650	6
1652	2804	1
1664	1658	5
1644	1653	5
2856	1669	8
2815	1638	1
1658	2804	1
2090	1648	5
1660	1648	5
1907	1550	3
1642	1550	2
1597	1550	3
2925	2564	1
2925	100	1
2564	100	1
20	73	3
20	100	3
2509	100	1
73	100	3
100	103	3
100	104	2
100	122	2
100	132	1
100	3196	1
100	2495	1
132	3100	1
746	755	2
756	755	4
747	755	3
2182	755	3
760	755	2
2360	755	3
2360	763	1
762	755	2
748	755	2
755	2234	1
755	752	2
755	1398	3
755	763	2
1131	1156	3
1131	1140	2
1131	1158	2
1131	1324	2
1131	1129	2
1131	1130	2
1156	1158	1
1156	1150	1
1132	1133	2
1132	1129	1
1148	1159	2
1148	1150	1
1133	1159	2
1324	1129	1
1129	1130	1
2558	129	1
2507	129	1
2518	129	1
1007	517	3
1007	519	3
517	1676	2
517	2350	2
517	518	2
517	519	2
517	178	3
504	519	3
690	519	2
1676	519	3
755	519	3
249	519	1
2350	178	2
518	519	2
519	178	3
1365	1681	1
1365	1875	1
1365	3003	1
1875	3013	1
1682	3013	1
3004	3003	1
3004	2937	1
3004	3008	1
3003	1875	1
3003	3008	1
1907	1672	5
1642	1661	7
1642	2790	3
2795	1652	1
2795	1661	1
2226	1672	5
1663	2094	2
1663	1661	5
1663	2090	3
1643	1661	5
1665	1661	4
1671	1672	5
2796	1672	3
2796	2790	1
1655	1661	4
2075	1672	6
2788	2790	4
1656	2090	5
3152	1652	1
3152	1661	1
1478	1672	8
1478	2790	1
1670	1672	5
2257	1672	1
1061	1672	1
2045	1672	3
2045	1661	1
2045	1669	5
3235	1652	2
3235	1661	1
2824	1661	2
1652	1661	7
1664	1672	3
1644	1672	4
1644	1661	4
1644	2790	1
2856	1661	3
2094	2090	1
1498	1672	6
2838	1661	1
1657	2090	1
1657	1653	4
1658	2090	5
1645	1672	3
2546	2090	1
2546	1653	2
1638	1661	8
1672	2856	4
1672	2838	1
1672	2090	5
1672	1094	1
1672	1660	7
1672	1653	3
1661	1645	6
1661	2790	4
1661	2174	3
1661	2003	5
1661	1646	7
1661	1660	7
1661	1669	5
1661	1650	5
1661	1653	5
1661	2798	3
2090	2790	1
2090	1650	6
2790	1669	2
2790	1653	1
1646	1672	6
390	395	6
390	443	1
154	395	3
526	443	2
2964	2965	1
1358	1330	1
1358	783	1
1722	1691	1
1722	2399	1
1722	1752	1
1722	2161	2
1722	2157	1
1895	1691	1
1895	1735	1
1895	1825	1
1810	1691	1
1361	1352	1
1998	1691	1
1691	2161	1
1691	2388	1
1691	2157	1
1691	2863	1
1691	1999	1
1691	2372	1
1691	2369	1
1883	2924	1
1883	2386	1
2408	1795	1
1364	1352	4
1364	1347	2
2399	2157	1
1900	1856	2
1752	2388	1
1752	2157	1
2161	2157	1
2393	1795	1
1350	1352	1
1542	1795	1
2612	1352	3
2379	1795	1
1352	1347	6
1352	1348	4
1352	2889	3
1795	1790	1
1795	2365	1
1347	1348	2
1348	2889	1
31	100	1
31	118	1
32	62	1
32	3099	1
32	107	1
32	118	1
53	100	2
53	110	1
56	116	1
57	53	1
57	110	1
62	3099	1
79	100	2
79	103	2
100	57	4
100	116	5
107	110	1
107	118	1
110	111	1
110	117	1
110	118	1
111	117	2
2923	3109	1
2923	1291	1
2545	1277	3
1293	1263	2
1263	1266	2
1263	1271	2
1263	1277	1
1263	1273	2
1263	3110	1
1263	2621	1
1263	1279	1
1263	1282	2
1263	2618	2
1263	1285	2
1263	1261	2
1263	3108	1
1263	1288	2
1263	1291	1
1263	1292	1
1263	1294	3
1263	3111	1
1263	1296	3
1265	1277	1
1269	1277	1
1269	1274	2
1269	1261	1
1269	1294	1
1277	1294	3
3109	1276	1
1276	2620	1
3110	1296	1
2621	1261	1
1279	1296	1
2619	1277	1
1282	1296	1
2618	1296	1
3108	1292	1
1413	767	1
682	767	2
605	189	1
2002	767	2
690	767	4
189	767	1
189	249	2
755	767	2
1391	767	2
767	539	1
767	1399	2
767	559	1
767	674	2
767	734	2
767	688	4
767	711	2
767	687	2
539	1937	5
722	767	1
559	722	7
1356	1332	3
1325	1332	2
1325	1330	1
1325	1745	1
1325	1331	1
1325	855	1
1325	1335	2
1325	1338	2
1326	1332	2
1327	1332	3
1332	1330	4
1332	1331	5
1332	1335	4
1330	1338	2
1331	1335	3
1458	1461	3
1458	2686	3
1434	1442	2
1480	1484	4
1011	1436	3
1011	1509	3
1011	1508	3
1011	1484	3
1011	1510	2
1011	1513	2
1011	1518	3
964	1436	3
964	1508	3
1460	1505	2
1437	1436	3
1439	1436	2
1439	1484	3
1439	1510	3
1439	1442	4
1439	1451	2
1440	1436	3
1907	1461	2
1505	1507	2
1505	1441	4
1505	1512	2
1505	1597	3
1505	1470	3
1436	184	2
1436	1509	5
1436	1454	4
1436	1477	1
1436	2423	2
1436	969	2
1436	1038	2
1436	1478	2
1436	1512	5
1436	1435	3
1436	1486	1
1436	974	3
1436	1500	1
1436	1597	2
1436	1009	2
1436	251	5
1436	2028	2
1436	1059	2
1436	1448	3
1436	1450	3
1436	1451	3
1436	979	2
1436	1015	2
1436	1453	3
1436	1470	3
184	1484	2
184	1713	4
184	1513	2
184	128	2
1461	2687	3
1461	1459	4
1461	1469	2
1461	1466	3
1461	1514	4
1461	1465	2
1461	1492	2
1461	1470	2
1454	1513	6
1508	1038	2
1508	1009	3
1508	1513	3
1508	1017	3
1508	1015	4
1477	1484	2
1483	1484	5
1484	969	3
1484	1038	2
1484	2922	2
1484	1478	3
1484	1459	5
1484	1482	5
1484	1491	4
1484	1469	4
1484	1487	4
1484	1486	3
1484	1597	2
1484	251	5
1484	674	2
1484	1453	2
1484	1481	4
2860	2686	2
2423	1449	2
969	1518	1
2686	1457	4
2686	1466	3
2686	1465	2
1446	1481	3
1510	1597	2
1510	1447	2
1510	1515	3
1510	1516	4
1510	1506	4
1442	1448	2
1511	1513	4
1435	1442	2
1514	1513	6
1597	1513	4
1492	1481	2
1513	1603	5
1513	1517	4
1017	1518	3
1447	1439	2
1449	1436	2
1516	1436	2
1481	1461	2
1955	1957	2
1937	654	1
1937	656	4
639	656	1
630	656	1
636	656	1
656	652	1
360	1937	2
1937	628	3
1937	551	3
1937	770	4
1937	184	2
1937	658	1
1937	609	3
1937	639	3
1937	650	3
1937	291	2
1937	2002	1
1937	193	2
1937	690	4
1937	189	2
1937	632	4
1937	755	3
1937	645	3
1937	653	3
1937	637	3
1937	636	1
1937	251	5
1937	722	2
1937	559	2
1937	646	3
1937	194	3
1937	674	3
1937	700	1
1937	648	3
1937	655	1
1937	537	5
1937	1957	1
1937	534	4
1937	702	3
1937	711	2
184	632	2
609	632	1
650	656	1
2002	632	1
2002	648	2
2002	656	2
193	656	3
189	656	3
632	194	4
632	656	2
539	251	6
539	656	4
646	656	2
194	656	3
1419	656	1
648	656	1
1304	1301	2
1297	1302	2
1298	1302	2
2617	2616	2
2617	1302	2
1299	1300	2
1299	1302	2
2616	1302	2
1300	2146	2
2146	1302	2
2146	1301	2
573	610	1
596	610	1
581	610	1
616	610	1
584	610	1
618	610	1
2872	610	1
2872	576	1
594	576	1
599	578	2
620	621	1
621	578	1
578	620	3
681	690	1
278	1957	2
1955	2002	2
1955	1391	2
609	1957	1
2640	1957	1
1947	1957	2
1957	702	2
1957	711	2
1957	1429	1
1821	1791	1
1992	1791	2
1992	1707	5
1992	1874	2
263	251	2
157	251	3
1809	1791	1
1622	1606	4
1622	1621	5
1622	1635	4
1131	1155	4
1885	1791	1
794	1791	1
934	1606	7
934	1635	10
2418	1874	1
1878	1791	1
1007	1859	3
1007	1874	3
1007	92	3
278	251	5
1340	1859	1
1340	1745	1
1340	1352	3
902	1827	2
1316	1312	6
1237	1241	4
360	251	6
1876	1874	1
1605	1635	2
1798	1791	4
1798	1807	3
1798	251	5
1798	1745	2
1798	1874	4
1356	1745	2
1011	1454	4
1011	1859	3
1011	251	5
1011	1017	10
1011	1874	3
1011	1028	4
1793	1791	2
1793	1859	3
1793	1707	5
1793	1874	3
1983	1635	3
2008	1874	1
964	1038	12
964	251	5
551	1859	5
551	251	3
551	1745	3
551	711	6
2034	1859	2
2034	1745	1
1871	1791	1
1871	1745	1
1871	1874	3
1341	1859	2
1341	1745	1
234	251	2
1865	1791	2
1865	1745	1
815	1791	1
1907	1103	4
682	251	2
1505	251	2
2006	1791	1
2006	1874	1
1802	1723	2
1802	1791	2
1802	1859	2
1802	1707	3
1802	1807	2
1802	1745	1
1802	1874	3
1606	1630	3
1606	1608	5
1606	1975	4
1606	1707	4
1606	1621	5
1606	1628	4
1606	1635	5
1606	1615	4
1263	1745	4
1691	609	6
1691	1791	3
1691	1859	3
1691	1707	6
1691	251	10
1691	559	3
1691	1745	1
1691	1059	2
1691	1874	6
1834	1791	1
184	1859	7
184	251	4
1169	1745	3
2022	251	3
1881	1791	1
658	251	2
1869	1874	3
1779	1823	3
1779	1746	2
1883	1791	2
1883	1859	2
1883	251	3
1883	1745	1
1883	1874	3
894	1791	1
894	1745	1
1740	1791	1
1630	1621	3
1630	1635	4
1332	1791	1
1332	1859	1
1332	1745	3
1332	1352	1
609	1791	3
609	1859	7
609	251	3
609	1745	6
609	1874	8
1747	1791	1
1747	1874	1
936	1635	8
1988	1874	1
1862	1791	1
1862	1745	1
2012	1791	1
2012	1874	3
1708	1791	3
1708	1859	2
1708	1807	3
1708	1745	1
1708	1874	3
1819	1791	1
1269	1745	3
1901	1791	3
1901	1807	4
1901	1745	2
1901	1874	3
1846	1791	1
1846	1859	2
1846	1807	2
1846	1745	1
1846	1874	3
2018	1791	1
2018	1874	1
1172	1745	3
1868	1791	1
291	251	5
368	251	4
1837	1791	1
2151	1791	1
844	1791	2
844	1859	4
844	1745	3
844	1874	2
803	1791	1
1709	1791	2
1709	1859	2
1709	1745	1
1709	1874	4
2014	1874	2
1045	1827	3
805	1791	1
528	251	2
1772	1791	1
1772	1874	3
2231	1874	1
1723	1791	1
1723	1859	4
1723	1707	3
1723	1745	2
1723	1874	4
1723	1771	2
1723	1795	2
1842	1791	7
1842	1707	6
1842	251	3
1842	1745	1
1842	1874	4
1842	1746	6
1791	1606	2
1791	1817	1
1791	1828	1
1791	1780	4
1791	1738	3
1791	1991	1
1791	1713	2
1791	1800	1
1791	1728	2
1791	189	6
1791	1982	1
1791	1687	1
1791	2010	1
1791	1715	1
1791	808	1
1791	1702	1
1791	1188	1
1791	2031	1
1791	2007	1
1791	2396	1
1791	1851	1
1791	1799	1
1791	1190	1
1791	1981	1
1791	2005	1
1791	785	1
1791	1827	1
1791	1742	1
1791	2068	1
1791	1818	2
1791	1736	4
1791	1695	1
1791	1751	1
1791	1748	1
1791	1816	1
1791	1859	2
1791	2208	1
1791	1902	3
1791	2152	1
1791	1707	7
1791	1873	1
1791	1719	1
1791	1990	1
1791	1712	1
1791	1807	3
1791	251	3
1791	857	1
1791	1787	2
1791	1803	1
1791	559	3
1791	1783	1
1791	792	1
1791	1696	1
1791	1903	2
1791	1706	2
1791	823	2
1791	1872	1
1791	2070	1
1791	2019	1
1791	1745	3
1791	1820	1
1791	2035	1
1791	821	2
1791	1831	1
1791	1853	1
[truncated: 16,126 more rows]
