# Supplementary material for: Critical Cooperation Range to Improve Spatial Network Robustness
Source: PLoS One. 2015 Mar 20;10(3):e0118635. doi: 10.1371/journal.pone.0118635 (PMC4391338; doi:10.1371/journal.pone.0118635)
Supplement: S3 Dataset — (XML) [file pone.0118635.s009.xml]

<?xml version="1.0" encoding="UTF-8"?>
<gnm:Workbook xmlns:gnm="http://www.gnumeric.org/v10.dtd" xmlns:xsi="http://www.w3.org/2001/XMLSchema-instance" xsi:schemaLocation="http://www.gnumeric.org/v9.xsd">
  <gnm:Version Epoch="1" Major="12" Minor="6" Full="1.12.6"/>
  <gnm:Attributes>
    <gnm:Attribute>
      <gnm:name>WorkbookView::show_horizontal_scrollbar</gnm:name>
      <gnm:value>TRUE</gnm:value>
    </gnm:Attribute>
    <gnm:Attribute>
      <gnm:name>WorkbookView::show_vertical_scrollbar</gnm:name>
      <gnm:value>TRUE</gnm:value>
    </gnm:Attribute>
    <gnm:Attribute>
      <gnm:name>WorkbookView::show_notebook_tabs</gnm:name>
      <gnm:value>TRUE</gnm:value>
    </gnm:Attribute>
    <gnm:Attribute>
      <gnm:name>WorkbookView::do_auto_completion</gnm:name>
      <gnm:value>TRUE</gnm:value>
    </gnm:Attribute>
    <gnm:Attribute>
      <gnm:name>WorkbookView::is_protected</gnm:name>
      <gnm:value>FALSE</gnm:value>
    </gnm:Attribute>
  </gnm:Attributes>
  <office:document-meta xmlns:office="urn:oasis:names:tc:opendocument:xmlns:office:1.0" xmlns:xlink="http://www.w3.org/1999/xlink" xmlns:dc="http://purl.org/dc/elements/1.1/" xmlns:meta="urn:oasis:names:tc:opendocument:xmlns:meta:1.0" xmlns:ooo="http://openoffice.org/2004/office" office:version="1.2">
    <office:meta>
      <dc:date>2015-01-18T18:25:06Z</dc:date>
      <meta:creation-date>2015-01-18T17:40:25Z</meta:creation-date>
    </office:meta>
  </office:document-meta>
  <gnm:Calculation ManualRecalc="0" EnableIteration="1" MaxIterations="100" IterationTolerance="0.001" FloatRadix="2" FloatDigits="53"/>
  <gnm:SheetNameIndex>
    <gnm:SheetName gnm:Cols="16384" gnm:Rows="1048576">Figure2</gnm:SheetName>
    <gnm:SheetName gnm:Cols="16384" gnm:Rows="1048576">Figure3</gnm:SheetName>
    <gnm:SheetName gnm:Cols="16384" gnm:Rows="1048576">Figure4</gnm:SheetName>
    <gnm:SheetName gnm:Cols="16384" gnm:Rows="1048576">Figure5</gnm:SheetName>
  </gnm:SheetNameIndex>
  <gnm:Geometry Width="1440" Height="563"/>
  <gnm:Sheets>
    <gnm:Sheet DisplayFormulas="0" HideZero="0" HideGrid="0" HideColHeader="0" HideRowHeader="0" DisplayOutlines="1" OutlineSymbolsBelow="1" OutlineSymbolsRight="1" Visibility="GNM_SHEET_VISIBILITY_VISIBLE" GridColor="0:0:0">
      <gnm:Name>Figure2</gnm:Name>
      <gnm:MaxCol>2</gnm:MaxCol>
      <gnm:MaxRow>229</gnm:MaxRow>
      <gnm:Zoom>1</gnm:Zoom>
      <gnm:Names>
        <gnm:Name>
          <gnm:name>Print_Area</gnm:name>
          <gnm:value>#REF!</gnm:value>
          <gnm:position>A1</gnm:position>
        </gnm:Name>
        <gnm:Name>
          <gnm:name>Sheet_Title</gnm:name>
          <gnm:value>&quot;Figure2&quot;</gnm:value>
          <gnm:position>A1</gnm:position>
        </gnm:Name>
      </gnm:Names>
      <gnm:PrintInformation>
        <gnm:Margins>
          <gnm:top Points="120" PrefUnit="mm"/>
          <gnm:bottom Points="120" PrefUnit="mm"/>
          <gnm:left Points="72" PrefUnit="mm"/>
          <gnm:right Points="72" PrefUnit="mm"/>
          <gnm:header Points="72" PrefUnit="mm"/>
          <gnm:footer Points="72" PrefUnit="mm"/>
        </gnm:Margins>
        <gnm:Scale type="percentage" percentage="100"/>
        <gnm:vcenter value="0"/>
        <gnm:hcenter value="0"/>
        <gnm:grid value="0"/>
        <gnm:even_if_only_styles value="0"/>
        <gnm:monochrome value="0"/>
        <gnm:draft value="0"/>
        <gnm:titles value="0"/>
        <gnm:do_not_print value="0"/>
        <gnm:print_range value="GNM_PRINT_ACTIVE_SHEET"/>
        <gnm:order>d_then_r</gnm:order>
        <gnm:orientation>portrait</gnm:orientation>
        <gnm:Header Left="" Middle="&amp;[TAB]" Right=""/>
        <gnm:Footer Left="" Middle="Page &amp;[PAGE]" Right=""/>
        <gnm:paper>iso_a4</gnm:paper>
        <gnm:comments placement="GNM_PRINT_COMMENTS_IN_PLACE"/>
        <gnm:errors PrintErrorsAs="GNM_PRINT_ERRORS_AS_DISPLAYED"/>
      </gnm:PrintInformation>
      <gnm:Styles>
        <gnm:StyleRegion startCol="0" startRow="0" endCol="16383" endRow="1048575">
          <gnm:Style HAlign="GNM_HALIGN_GENERAL" VAlign="GNM_VALIGN_BOTTOM" WrapText="0" ShrinkToFit="0" Rotation="0" Shade="0" Indent="0" Locked="1" Hidden="0" Fore="0:0:0" Back="FFFF:FFFF:FFFF" PatternColor="0:0:0" Format="General">
            <gnm:Font Unit="10" Bold="0" Italic="0" Underline="0" StrikeThrough="0" Script="0">Sans</gnm:Font>
          </gnm:Style>
        </gnm:StyleRegion>
      </gnm:Styles>
      <gnm:Cols DefaultSizePts="48">
        <gnm:ColInfo No="0" Unit="48"/>
        <gnm:ColInfo No="1" Unit="108"/>
        <gnm:ColInfo No="2" Unit="135.8"/>
      </gnm:Cols>
      <gnm:Rows DefaultSizePts="12.75"/>
      <gnm:Selections CursorCol="0" CursorRow="1">
        <gnm:Selection startCol="0" startRow="1" endCol="0" endRow="1"/>
      </gnm:Selections>
      <gnm:Cells>
        <gnm:Cell Row="0" Col="0" ValueType="60">v(km)</gnm:Cell>
        <gnm:Cell Row="0" Col="1" ValueType="60">R</gnm:Cell>
        <gnm:Cell Row="0" Col="2" ValueType="60">var(R)</gnm:Cell>
        <gnm:Cell Row="1" Col="0" ValueType="40">15</gnm:Cell>
        <gnm:Cell Row="1" Col="1" ValueType="40">0</gnm:Cell>
        <gnm:Cell Row="1" Col="2" ValueType="40">1.17961191726066e-16</gnm:Cell>
        <gnm:Cell Row="2" Col="0" ValueType="40">16</gnm:Cell>
        <gnm:Cell Row="2" Col="1" ValueType="40">0</gnm:Cell>
        <gnm:Cell Row="2" Col="2" ValueType="40">1.17961191726066e-16</gnm:Cell>
        <gnm:Cell Row="3" Col="0" ValueType="40">17</gnm:Cell>
        <gnm:Cell Row="3" Col="1" ValueType="40">0</gnm:Cell>
        <gnm:Cell Row="3" Col="2" ValueType="40">1.17961191726066e-16</gnm:Cell>
        <gnm:Cell Row="4" Col="0" ValueType="40">18</gnm:Cell>
        <gnm:Cell Row="4" Col="1" ValueType="40">0</gnm:Cell>
        <gnm:Cell Row="4" Col="2" ValueType="40">1.8735072115292201e-16</gnm:Cell>
        <gnm:Cell Row="5" Col="0" ValueType="40">19</gnm:Cell>
        <gnm:Cell Row="5" Col="1" ValueType="40">0</gnm:Cell>
        <gnm:Cell Row="5" Col="2" ValueType="40">1.8735072115292201e-16</gnm:Cell>
        <gnm:Cell Row="6" Col="0" ValueType="40">20</gnm:Cell>
        <gnm:Cell Row="6" Col="1" ValueType="40">0</gnm:Cell>
        <gnm:Cell Row="6" Col="2" ValueType="40">1.8735072115292201e-16</gnm:Cell>
        <gnm:Cell Row="7" Col="0" ValueType="40">21</gnm:Cell>
        <gnm:Cell Row="7" Col="1" ValueType="40">0</gnm:Cell>
        <gnm:Cell Row="7" Col="2" ValueType="40">1.8735072115292201e-16</gnm:Cell>
        <gnm:Cell Row="8" Col="0" ValueType="40">22</gnm:Cell>
        <gnm:Cell Row="8" Col="1" ValueType="40">0</gnm:Cell>
        <gnm:Cell Row="8" Col="2" ValueType="40">1.3877745326500299e-16</gnm:Cell>
        <gnm:Cell Row="9" Col="0" ValueType="40">23</gnm:Cell>
        <gnm:Cell Row="9" Col="1" ValueType="40">0</gnm:Cell>
        <gnm:Cell Row="9" Col="2" ValueType="40">1.3877745326500299e-16</gnm:Cell>
        <gnm:Cell Row="10" Col="0" ValueType="40">24</gnm:Cell>
        <gnm:Cell Row="10" Col="1" ValueType="40">0</gnm:Cell>
        <gnm:Cell Row="10" Col="2" ValueType="40">1.3877745326500299e-16</gnm:Cell>
        <gnm:Cell Row="11" Col="0" ValueType="40">25</gnm:Cell>
        <gnm:Cell Row="11" Col="1" ValueType="40">0</gnm:Cell>
        <gnm:Cell Row="11" Col="2" ValueType="40">5.5511207422443096e-17</gnm:Cell>
        <gnm:Cell Row="12" Col="0" ValueType="40">26</gnm:Cell>
        <gnm:Cell Row="12" Col="1" ValueType="40">0.0017098223299000001</gnm:Cell>
        <gnm:Cell Row="12" Col="2" ValueType="40">1.17961160294598e-16</gnm:Cell>
        <gnm:Cell Row="13" Col="0" ValueType="40">27</gnm:Cell>
        <gnm:Cell Row="13" Col="1" ValueType="40">0.0017098223299000001</gnm:Cell>
        <gnm:Cell Row="13" Col="2" ValueType="40">8.3266681701626604e-17</gnm:Cell>
        <gnm:Cell Row="14" Col="0" ValueType="40">28</gnm:Cell>
        <gnm:Cell Row="14" Col="1" ValueType="40">0.0017098223299000001</gnm:Cell>
        <gnm:Cell Row="14" Col="2" ValueType="40">6.9388902915451801e-17</gnm:Cell>
        <gnm:Cell Row="15" Col="0" ValueType="40">29</gnm:Cell>
        <gnm:Cell Row="15" Col="1" ValueType="40">0.00169089440743</gnm:Cell>
        <gnm:Cell Row="15" Col="2" ValueType="40">1.14593774889716e-06</gnm:Cell>
        <gnm:Cell Row="16" Col="0" ValueType="40">30</gnm:Cell>
        <gnm:Cell Row="16" Col="1" ValueType="40">0.0036499343832</gnm:Cell>
        <gnm:Cell Row="16" Col="2" ValueType="40">1.2547389587337801e-06</gnm:Cell>
        <gnm:Cell Row="17" Col="0" ValueType="40">31</gnm:Cell>
        <gnm:Cell Row="17" Col="1" ValueType="40">0.00365624369069</gnm:Cell>
        <gnm:Cell Row="17" Col="2" ValueType="40">1.1628156237601701e-06</gnm:Cell>
        <gnm:Cell Row="18" Col="0" ValueType="40">32</gnm:Cell>
        <gnm:Cell Row="18" Col="1" ValueType="40">0.00365624369069</gnm:Cell>
        <gnm:Cell Row="18" Col="2" ValueType="40">1.16701977112001e-06</gnm:Cell>
        <gnm:Cell Row="19" Col="0" ValueType="40">33</gnm:Cell>
        <gnm:Cell Row="19" Col="1" ValueType="40">0.0036530890369499999</gnm:Cell>
        <gnm:Cell Row="19" Col="2" ValueType="40">1.23793786239173e-06</gnm:Cell>
        <gnm:Cell Row="20" Col="0" ValueType="40">34</gnm:Cell>
        <gnm:Cell Row="20" Col="1" ValueType="40">0.0036499343832</gnm:Cell>
        <gnm:Cell Row="20" Col="2" ValueType="40">1.2581057129343299e-06</gnm:Cell>
        <gnm:Cell Row="21" Col="0" ValueType="40">35</gnm:Cell>
        <gnm:Cell Row="21" Col="1" ValueType="40">0.0036436250757100001</gnm:Cell>
        <gnm:Cell Row="21" Col="2" ValueType="40">1.3289685101327199e-06</gnm:Cell>
        <gnm:Cell Row="22" Col="0" ValueType="40">36</gnm:Cell>
        <gnm:Cell Row="22" Col="1" ValueType="40">0.0036467797294599999</gnm:Cell>
        <gnm:Cell Row="22" Col="2" ValueType="40">1.30369249494637e-06</gnm:Cell>
        <gnm:Cell Row="23" Col="0" ValueType="40">37</gnm:Cell>
        <gnm:Cell Row="23" Col="1" ValueType="40">0.0036467797294599999</gnm:Cell>
        <gnm:Cell Row="23" Col="2" ValueType="40">1.2984338164091201e-06</gnm:Cell>
        <gnm:Cell Row="24" Col="0" ValueType="40">38</gnm:Cell>
        <gnm:Cell Row="24" Col="1" ValueType="40">0.0036436250757100001</gnm:Cell>
        <gnm:Cell Row="24" Col="2" ValueType="40">1.31756725038711e-06</gnm:Cell>
        <gnm:Cell Row="25" Col="0" ValueType="40">39</gnm:Cell>
        <gnm:Cell Row="25" Col="1" ValueType="40">0.00364047042197</gnm:Cell>
        <gnm:Cell Row="25" Col="2" ValueType="40">1.3423774314714899e-06</gnm:Cell>
        <gnm:Cell Row="26" Col="0" ValueType="40">40</gnm:Cell>
        <gnm:Cell Row="26" Col="1" ValueType="40">0.0038770694528599998</gnm:Cell>
        <gnm:Cell Row="26" Col="2" ValueType="40">1.39991412692065e-06</gnm:Cell>
        <gnm:Cell Row="27" Col="0" ValueType="40">41</gnm:Cell>
        <gnm:Cell Row="27" Col="1" ValueType="40">0.0038865334140899999</gnm:Cell>
        <gnm:Cell Row="27" Col="2" ValueType="40">1.37106944921401e-06</gnm:Cell>
        <gnm:Cell Row="28" Col="0" ValueType="40">42</gnm:Cell>
        <gnm:Cell Row="28" Col="1" ValueType="40">0.0038833787603499998</gnm:Cell>
        <gnm:Cell Row="28" Col="2" ValueType="40">1.38463778397673e-06</gnm:Cell>
        <gnm:Cell Row="29" Col="0" ValueType="40">43</gnm:Cell>
        <gnm:Cell Row="29" Col="1" ValueType="40">0.0038802241065999999</gnm:Cell>
        <gnm:Cell Row="29" Col="2" ValueType="40">1.39556937928575e-06</gnm:Cell>
        <gnm:Cell Row="30" Col="0" ValueType="40">44</gnm:Cell>
        <gnm:Cell Row="30" Col="1" ValueType="40">0.0038802241065999999</gnm:Cell>
        <gnm:Cell Row="30" Col="2" ValueType="40">1.39420292987212e-06</gnm:Cell>
        <gnm:Cell Row="31" Col="0" ValueType="40">45</gnm:Cell>
        <gnm:Cell Row="31" Col="1" ValueType="40">0.0038770694528599998</gnm:Cell>
        <gnm:Cell Row="31" Col="2" ValueType="40">1.3999075245115301e-06</gnm:Cell>
        <gnm:Cell Row="32" Col="0" ValueType="40">46</gnm:Cell>
        <gnm:Cell Row="32" Col="1" ValueType="40">0.00387391479911</gnm:Cell>
        <gnm:Cell Row="32" Col="2" ValueType="40">1.39556937928575e-06</gnm:Cell>
        <gnm:Cell Row="33" Col="0" ValueType="40">47</gnm:Cell>
        <gnm:Cell Row="33" Col="1" ValueType="40">0.0038802241065999999</gnm:Cell>
        <gnm:Cell Row="33" Col="2" ValueType="40">1.39420292987212e-06</gnm:Cell>
        <gnm:Cell Row="34" Col="0" ValueType="40">48</gnm:Cell>
        <gnm:Cell Row="34" Col="1" ValueType="40">0.00387391479911</gnm:Cell>
        <gnm:Cell Row="34" Col="2" ValueType="40">1.39887486194263e-06</gnm:Cell>
        <gnm:Cell Row="35" Col="0" ValueType="40">49</gnm:Cell>
        <gnm:Cell Row="35" Col="1" ValueType="40">0.0038770694528599998</gnm:Cell>
        <gnm:Cell Row="35" Col="2" ValueType="40">1.4000036129753399e-06</gnm:Cell>
        <gnm:Cell Row="36" Col="0" ValueType="40">50</gnm:Cell>
        <gnm:Cell Row="36" Col="1" ValueType="40">0.0038802241065999999</gnm:Cell>
        <gnm:Cell Row="36" Col="2" ValueType="40">1.3984854319030199e-06</gnm:Cell>
        <gnm:Cell Row="37" Col="0" ValueType="40">57</gnm:Cell>
        <gnm:Cell Row="37" Col="1" ValueType="40">0.0038802241065999999</gnm:Cell>
        <gnm:Cell Row="37" Col="2" ValueType="40">1.3993808490347601e-06</gnm:Cell>
        <gnm:Cell Row="38" Col="0" ValueType="40">64</gnm:Cell>
        <gnm:Cell Row="38" Col="1" ValueType="40">0.0038959973753300002</gnm:Cell>
        <gnm:Cell Row="38" Col="2" ValueType="40">1.3082593399133099e-06</gnm:Cell>
        <gnm:Cell Row="39" Col="0" ValueType="40">71</gnm:Cell>
        <gnm:Cell Row="39" Col="1" ValueType="40">0.0039370078740199998</gnm:Cell>
        <gnm:Cell Row="39" Col="2" ValueType="40">2.6542327777126101e-07</gnm:Cell>
        <gnm:Cell Row="40" Col="0" ValueType="40">78</gnm:Cell>
        <gnm:Cell Row="40" Col="1" ValueType="40">0.0067793508984500001</gnm:Cell>
        <gnm:Cell Row="40" Col="2" ValueType="40">3.0327059568354101e-07</gnm:Cell>
        <gnm:Cell Row="41" Col="0" ValueType="40">85</gnm:Cell>
        <gnm:Cell Row="41" Col="1" ValueType="40">0.0076247981021600004</gnm:Cell>
        <gnm:Cell Row="41" Col="2" ValueType="40">6.7622729959368699e-07</gnm:Cell>
        <gnm:Cell Row="42" Col="0" ValueType="40">92</gnm:Cell>
        <gnm:Cell Row="42" Col="1" ValueType="40">0.0083251312336</gnm:Cell>
        <gnm:Cell Row="42" Col="2" ValueType="40">7.279488e-06</gnm:Cell>
        <gnm:Cell Row="43" Col="0" ValueType="40">99</gnm:Cell>
        <gnm:Cell Row="43" Col="1" ValueType="40">0.0098866848374699993</gnm:Cell>
        <gnm:Cell Row="43" Col="2" ValueType="40">1.15332958219884e-05</gnm:Cell>
        <gnm:Cell Row="44" Col="0" ValueType="40">106</gnm:Cell>
        <gnm:Cell Row="44" Col="1" ValueType="40">0.013047647890169999</gnm:Cell>
        <gnm:Cell Row="44" Col="2" ValueType="40">1.05055171025064e-05</gnm:Cell>
        <gnm:Cell Row="45" Col="0" ValueType="40">113</gnm:Cell>
        <gnm:Cell Row="45" Col="1" ValueType="40">0.013889940440140001</gnm:Cell>
        <gnm:Cell Row="45" Col="2" ValueType="40">1.23525230658103e-05</gnm:Cell>
        <gnm:Cell Row="46" Col="0" ValueType="40">120</gnm:Cell>
        <gnm:Cell Row="46" Col="1" ValueType="40">0.01471645972138</gnm:Cell>
        <gnm:Cell Row="46" Col="2" ValueType="40">1.8457284657500401e-05</gnm:Cell>
        <gnm:Cell Row="47" Col="0" ValueType="40">127</gnm:Cell>
        <gnm:Cell Row="47" Col="1" ValueType="40">0.015337926509189999</gnm:Cell>
        <gnm:Cell Row="47" Col="2" ValueType="40">1.5469377566324401e-05</gnm:Cell>
        <gnm:Cell Row="48" Col="0" ValueType="40">134</gnm:Cell>
        <gnm:Cell Row="48" Col="1" ValueType="40">0.019192913385829999</gnm:Cell>
        <gnm:Cell Row="48" Col="2" ValueType="40">0.00011983517897</gnm:Cell>
        <gnm:Cell Row="49" Col="0" ValueType="40">141</gnm:Cell>
        <gnm:Cell Row="49" Col="1" ValueType="40">0.020278114274180001</gnm:Cell>
        <gnm:Cell Row="49" Col="2" ValueType="40">0.00011822361580999999</gnm:Cell>
        <gnm:Cell Row="50" Col="0" ValueType="40">148</gnm:Cell>
        <gnm:Cell Row="50" Col="1" ValueType="40">0.036436250757120002</gnm:Cell>
        <gnm:Cell Row="50" Col="2" ValueType="40">0.00028803577659000001</gnm:Cell>
        <gnm:Cell Row="51" Col="0" ValueType="40">155</gnm:Cell>
        <gnm:Cell Row="51" Col="1" ValueType="40">0.04342380880275</gnm:Cell>
        <gnm:Cell Row="51" Col="2" ValueType="40">0.00017417322321</gnm:Cell>
        <gnm:Cell Row="52" Col="0" ValueType="40">162</gnm:Cell>
        <gnm:Cell Row="52" Col="1" ValueType="40">0.042565742984049998</gnm:Cell>
        <gnm:Cell Row="52" Col="2" ValueType="40">0.00026650299909000003</gnm:Cell>
        <gnm:Cell Row="53" Col="0" ValueType="40">169</gnm:Cell>
        <gnm:Cell Row="53" Col="1" ValueType="40">0.059351655562290002</gnm:Cell>
        <gnm:Cell Row="53" Col="2" ValueType="40">0.00023946218880999999</gnm:Cell>
        <gnm:Cell Row="54" Col="0" ValueType="40">176</gnm:Cell>
        <gnm:Cell Row="54" Col="1" ValueType="40">0.067219362002830005</gnm:Cell>
        <gnm:Cell Row="54" Col="2" ValueType="40">0.00022765094129</gnm:Cell>
        <gnm:Cell Row="55" Col="0" ValueType="40">183</gnm:Cell>
        <gnm:Cell Row="55" Col="1" ValueType="40">0.072329901070060001</gnm:Cell>
        <gnm:Cell Row="55" Col="2" ValueType="40">0.00023124254474000001</gnm:Cell>
        <gnm:Cell Row="56" Col="0" ValueType="40">190</gnm:Cell>
        <gnm:Cell Row="56" Col="1" ValueType="40">0.076219589137900001</gnm:Cell>
        <gnm:Cell Row="56" Col="2" ValueType="40">0.00020147517053000001</gnm:Cell>
        <gnm:Cell Row="57" Col="0" ValueType="40">197</gnm:Cell>
        <gnm:Cell Row="57" Col="1" ValueType="40">0.080989425600650006</gnm:Cell>
        <gnm:Cell Row="57" Col="2" ValueType="40">0.00020966757524</gnm:Cell>
        <gnm:Cell Row="58" Col="0" ValueType="40">204</gnm:Cell>
        <gnm:Cell Row="58" Col="1" ValueType="40">0.084967443973350001</gnm:Cell>
        <gnm:Cell Row="58" Col="2" ValueType="40">0.00024907698679000001</gnm:Cell>
        <gnm:Cell Row="59" Col="0" ValueType="40">211</gnm:Cell>
        <gnm:Cell Row="59" Col="1" ValueType="40">0.091762568140520001</gnm:Cell>
        <gnm:Cell Row="59" Col="2" ValueType="40">0.00027636176611000002</gnm:Cell>
        <gnm:Cell Row="60" Col="0" ValueType="40">218</gnm:Cell>
        <gnm:Cell Row="60" Col="1" ValueType="40">0.10126123056733</gnm:Cell>
        <gnm:Cell Row="60" Col="2" ValueType="40">0.00026329748287999999</gnm:Cell>
        <gnm:Cell Row="61" Col="0" ValueType="40">225</gnm:Cell>
        <gnm:Cell Row="61" Col="1" ValueType="40">0.11066209872804</gnm:Cell>
        <gnm:Cell Row="61" Col="2" ValueType="40">0.00022532039745000001</gnm:Cell>
        <gnm:Cell Row="62" Col="0" ValueType="40">232</gnm:Cell>
        <gnm:Cell Row="62" Col="1" ValueType="40">0.11237192105794</gnm:Cell>
        <gnm:Cell Row="62" Col="2" ValueType="40">0.00022461188739999999</gnm:Cell>
        <gnm:Cell Row="63" Col="0" ValueType="40">239</gnm:Cell>
        <gnm:Cell Row="63" Col="1" ValueType="40">0.11640987785181001</gnm:Cell>
        <gnm:Cell Row="63" Col="2" ValueType="40">0.00021783449171</gnm:Cell>
        <gnm:Cell Row="64" Col="0" ValueType="40">246</gnm:Cell>
        <gnm:Cell Row="64" Col="1" ValueType="40">0.11685783868363001</gnm:Cell>
        <gnm:Cell Row="64" Col="2" ValueType="40">0.00024063147319000001</gnm:Cell>
        <gnm:Cell Row="65" Col="0" ValueType="40">253</gnm:Cell>
        <gnm:Cell Row="65" Col="1" ValueType="40">0.11970649101555</gnm:Cell>
        <gnm:Cell Row="65" Col="2" ValueType="40">0.00023087328577999999</gnm:Cell>
        <gnm:Cell Row="66" Col="0" ValueType="40">260</gnm:Cell>
        <gnm:Cell Row="66" Col="1" ValueType="40">0.13190869170200001</gnm:Cell>
        <gnm:Cell Row="66" Col="2" ValueType="40">0.00022744434962000001</gnm:Cell>
        <gnm:Cell Row="67" Col="0" ValueType="40">267</gnm:Cell>
        <gnm:Cell Row="67" Col="1" ValueType="40">0.13856816575813</gnm:Cell>
        <gnm:Cell Row="67" Col="2" ValueType="40">0.00018393646747999999</gnm:Cell>
        <gnm:Cell Row="68" Col="0" ValueType="40">274</gnm:Cell>
        <gnm:Cell Row="68" Col="1" ValueType="40">0.13829686553604001</gnm:Cell>
        <gnm:Cell Row="68" Col="2" ValueType="40">0.00019752281832</gnm:Cell>
        <gnm:Cell Row="69" Col="0" ValueType="40">281</gnm:Cell>
        <gnm:Cell Row="69" Col="1" ValueType="40">0.14652104784979</gnm:Cell>
        <gnm:Cell Row="69" Col="2" ValueType="40">0.00021741475079</gnm:Cell>
        <gnm:Cell Row="70" Col="0" ValueType="40">288</gnm:Cell>
        <gnm:Cell Row="70" Col="1" ValueType="40">0.16595686957399999</gnm:Cell>
        <gnm:Cell Row="70" Col="2" ValueType="40">0.00031345336688000001</gnm:Cell>
        <gnm:Cell Row="71" Col="0" ValueType="40">295</gnm:Cell>
        <gnm:Cell Row="71" Col="1" ValueType="40">0.17258795174642</gnm:Cell>
        <gnm:Cell Row="71" Col="2" ValueType="40">0.00021867379706999999</gnm:Cell>
        <gnm:Cell Row="72" Col="0" ValueType="40">302</gnm:Cell>
        <gnm:Cell Row="72" Col="1" ValueType="40">0.18093201090248001</gnm:Cell>
        <gnm:Cell Row="72" Col="2" ValueType="40">0.00023951787072</gnm:Cell>
        <gnm:Cell Row="73" Col="0" ValueType="40">309</gnm:Cell>
        <gnm:Cell Row="73" Col="1" ValueType="40">0.18707727639814001</gnm:Cell>
        <gnm:Cell Row="73" Col="2" ValueType="40">0.00025130526051000003</gnm:Cell>
        <gnm:Cell Row="74" Col="0" ValueType="40">316</gnm:Cell>
        <gnm:Cell Row="74" Col="1" ValueType="40">0.21902130022208999</gnm:Cell>
        <gnm:Cell Row="74" Col="2" ValueType="40">0.00032272499979000001</gnm:Cell>
        <gnm:Cell Row="75" Col="0" ValueType="40">323</gnm:Cell>
        <gnm:Cell Row="75" Col="1" ValueType="40">0.22417915909550001</gnm:Cell>
        <gnm:Cell Row="75" Col="2" ValueType="40">0.00026464565836000002</gnm:Cell>
        <gnm:Cell Row="76" Col="0" ValueType="40">330</gnm:Cell>
        <gnm:Cell Row="76" Col="1" ValueType="40">0.22721078134464001</gnm:Cell>
        <gnm:Cell Row="76" Col="2" ValueType="40">0.00030318186326000002</gnm:Cell>
        <gnm:Cell Row="77" Col="0" ValueType="40">337</gnm:Cell>
        <gnm:Cell Row="77" Col="1" ValueType="40">0.23358949121743999</gnm:Cell>
        <gnm:Cell Row="77" Col="2" ValueType="40">0.00029550919799</gnm:Cell>
        <gnm:Cell Row="78" Col="0" ValueType="40">344</gnm:Cell>
        <gnm:Cell Row="78" Col="1" ValueType="40">0.23671890773269</gnm:Cell>
        <gnm:Cell Row="78" Col="2" ValueType="40">0.00029971957698000001</gnm:Cell>
        <gnm:Cell Row="79" Col="0" ValueType="40">351</gnm:Cell>
        <gnm:Cell Row="79" Col="1" ValueType="40">0.24038777003836001</gnm:Cell>
        <gnm:Cell Row="79" Col="2" ValueType="40">0.00033664329631</gnm:Cell>
        <gnm:Cell Row="80" Col="0" ValueType="40">358</gnm:Cell>
        <gnm:Cell Row="80" Col="1" ValueType="40">0.24442257217848001</gnm:Cell>
        <gnm:Cell Row="80" Col="2" ValueType="40">0.00031542323764000002</gnm:Cell>
        <gnm:Cell Row="81" Col="0" ValueType="40">365</gnm:Cell>
        <gnm:Cell Row="81" Col="1" ValueType="40">0.25710428023420001</gnm:Cell>
        <gnm:Cell Row="81" Col="2" ValueType="40">0.00029590681870000001</gnm:Cell>
        <gnm:Cell Row="82" Col="0" ValueType="40">372</gnm:Cell>
        <gnm:Cell Row="82" Col="1" ValueType="40">0.26136306279023003</gnm:Cell>
        <gnm:Cell Row="82" Col="2" ValueType="40">0.00029815738336000001</gnm:Cell>
        <gnm:Cell Row="83" Col="0" ValueType="40">379</gnm:Cell>
        <gnm:Cell Row="83" Col="1" ValueType="40">0.26571017565111998</gnm:Cell>
        <gnm:Cell Row="83" Col="2" ValueType="40">0.00030428985772999999</gnm:Cell>
        <gnm:Cell Row="84" Col="0" ValueType="40">386</gnm:Cell>
        <gnm:Cell Row="84" Col="1" ValueType="40">0.26475431556632001</gnm:Cell>
        <gnm:Cell Row="84" Col="2" ValueType="40">0.00029363896619000001</gnm:Cell>
        <gnm:Cell Row="85" Col="0" ValueType="40">393</gnm:Cell>
        <gnm:Cell Row="85" Col="1" ValueType="40">0.27014877347062</gnm:Cell>
        <gnm:Cell Row="85" Col="2" ValueType="40">0.00031431681478999999</gnm:Cell>
        <gnm:Cell Row="86" Col="0" ValueType="40">400</gnm:Cell>
        <gnm:Cell Row="86" Col="1" ValueType="40">0.27180181203310999</gnm:Cell>
        <gnm:Cell Row="86" Col="2" ValueType="40">0.00029921822912999999</gnm:Cell>
        <gnm:Cell Row="87" Col="0" ValueType="40">407</gnm:Cell>
        <gnm:Cell Row="87" Col="1" ValueType="40">0.27780827276398001</gnm:Cell>
        <gnm:Cell Row="87" Col="2" ValueType="40">0.00028691084655999997</gnm:Cell>
        <gnm:Cell Row="88" Col="0" ValueType="40">414</gnm:Cell>
        <gnm:Cell Row="88" Col="1" ValueType="40">0.27851491520291</gnm:Cell>
        <gnm:Cell Row="88" Col="2" ValueType="40">0.00029164457613999999</gnm:Cell>
        <gnm:Cell Row="89" Col="0" ValueType="40">421</gnm:Cell>
        <gnm:Cell Row="89" Col="1" ValueType="40">0.28732270845952002</gnm:Cell>
        <gnm:Cell Row="89" Col="2" ValueType="40">0.00027226960330000002</gnm:Cell>
        <gnm:Cell Row="90" Col="0" ValueType="40">428</gnm:Cell>
        <gnm:Cell Row="90" Col="1" ValueType="40">0.28974548253583998</gnm:Cell>
        <gnm:Cell Row="90" Col="2" ValueType="40">0.00028172920433000001</gnm:Cell>
        <gnm:Cell Row="91" Col="0" ValueType="40">435</gnm:Cell>
        <gnm:Cell Row="91" Col="1" ValueType="40">0.29256574298405003</gnm:Cell>
        <gnm:Cell Row="91" Col="2" ValueType="40">0.00025908682652000002</gnm:Cell>
        <gnm:Cell Row="92" Col="0" ValueType="40">442</gnm:Cell>
        <gnm:Cell Row="92" Col="1" ValueType="40">0.29701695941853001</gnm:Cell>
        <gnm:Cell Row="92" Col="2" ValueType="40">0.00030929704977000001</gnm:Cell>
        <gnm:Cell Row="93" Col="0" ValueType="40">449</gnm:Cell>
        <gnm:Cell Row="93" Col="1" ValueType="40">0.29731349687058001</gnm:Cell>
        <gnm:Cell Row="93" Col="2" ValueType="40">0.00029329320904999999</gnm:Cell>
        <gnm:Cell Row="94" Col="0" ValueType="40">456</gnm:Cell>
        <gnm:Cell Row="94" Col="1" ValueType="40">0.29961639410458002</gnm:Cell>
        <gnm:Cell Row="94" Col="2" ValueType="40">0.00029978872841000001</gnm:Cell>
        <gnm:Cell Row="95" Col="0" ValueType="40">463</gnm:Cell>
        <gnm:Cell Row="95" Col="1" ValueType="40">0.30164168180899997</gnm:Cell>
        <gnm:Cell Row="95" Col="2" ValueType="40">0.00031164563561999998</gnm:Cell>
        <gnm:Cell Row="96" Col="0" ValueType="40">470</gnm:Cell>
        <gnm:Cell Row="96" Col="1" ValueType="40">0.30787527760952998</gnm:Cell>
        <gnm:Cell Row="96" Col="2" ValueType="40">0.00026607621721999998</gnm:Cell>
        <gnm:Cell Row="97" Col="0" ValueType="40">477</gnm:Cell>
        <gnm:Cell Row="97" Col="1" ValueType="40">0.31271136180093001</gnm:Cell>
        <gnm:Cell Row="97" Col="2" ValueType="40">0.00027087720812000001</gnm:Cell>
        <gnm:Cell Row="98" Col="0" ValueType="40">484</gnm:Cell>
        <gnm:Cell Row="98" Col="1" ValueType="40">0.32185985766202002</gnm:Cell>
        <gnm:Cell Row="98" Col="2" ValueType="40">0.00036246775528</gnm:Cell>
        <gnm:Cell Row="99" Col="0" ValueType="40">491</gnm:Cell>
        <gnm:Cell Row="99" Col="1" ValueType="40">0.3310209721381</gnm:Cell>
        <gnm:Cell Row="99" Col="2" ValueType="40">0.00039445292597</gnm:Cell>
        <gnm:Cell Row="100" Col="0" ValueType="40">498</gnm:Cell>
        <gnm:Cell Row="100" Col="1" ValueType="40">0.33196105895417</gnm:Cell>
        <gnm:Cell Row="100" Col="2" ValueType="40">0.00038926923602000001</gnm:Cell>
        <gnm:Cell Row="101" Col="0" ValueType="40">505</gnm:Cell>
        <gnm:Cell Row="101" Col="1" ValueType="40">0.33385069654755001</gnm:Cell>
        <gnm:Cell Row="101" Col="2" ValueType="40">0.00038436002284999998</gnm:Cell>
        <gnm:Cell Row="102" Col="0" ValueType="40">512</gnm:Cell>
        <gnm:Cell Row="102" Col="1" ValueType="40">0.33635864627498002</gnm:Cell>
        <gnm:Cell Row="102" Col="2" ValueType="40">0.00043582753735999999</gnm:Cell>
        <gnm:Cell Row="103" Col="0" ValueType="40">519</gnm:Cell>
        <gnm:Cell Row="103" Col="1" ValueType="40">0.34319162628709998</gnm:Cell>
        <gnm:Cell Row="103" Col="2" ValueType="40">0.00047876384383999999</gnm:Cell>
        <gnm:Cell Row="104" Col="0" ValueType="40">526</gnm:Cell>
        <gnm:Cell Row="104" Col="1" ValueType="40">0.34692673632142002</gnm:Cell>
        <gnm:Cell Row="104" Col="2" ValueType="40">0.00048660103849999998</gnm:Cell>
        <gnm:Cell Row="105" Col="0" ValueType="40">533</gnm:Cell>
        <gnm:Cell Row="105" Col="1" ValueType="40">0.35402470724813001</gnm:Cell>
        <gnm:Cell Row="105" Col="2" ValueType="40">0.00054199227626000005</gnm:Cell>
        <gnm:Cell Row="106" Col="0" ValueType="40">540</gnm:Cell>
        <gnm:Cell Row="106" Col="1" ValueType="40">0.38121151322431002</gnm:Cell>
        <gnm:Cell Row="106" Col="2" ValueType="40">0.00078195126320000001</gnm:Cell>
        <gnm:Cell Row="107" Col="0" ValueType="40">547</gnm:Cell>
        <gnm:Cell Row="107" Col="1" ValueType="40">0.38925272562084001</gnm:Cell>
        <gnm:Cell Row="107" Col="2" ValueType="40">0.0010087187384399999</gnm:Cell>
        <gnm:Cell Row="108" Col="0" ValueType="40">554</gnm:Cell>
        <gnm:Cell Row="108" Col="1" ValueType="40">0.39188055219058998</gnm:Cell>
        <gnm:Cell Row="108" Col="2" ValueType="40">0.00100746909849</gnm:Cell>
        <gnm:Cell Row="109" Col="0" ValueType="40">561</gnm:Cell>
        <gnm:Cell Row="109" Col="1" ValueType="40">0.39407303654351</gnm:Cell>
        <gnm:Cell Row="109" Col="2" ValueType="40">0.00095234102955000003</gnm:Cell>
        <gnm:Cell Row="110" Col="0" ValueType="40">568</gnm:Cell>
        <gnm:Cell Row="110" Col="1" ValueType="40">0.41474863718957999</gnm:Cell>
        <gnm:Cell Row="110" Col="2" ValueType="40">0.00097919352863999999</gnm:Cell>
        <gnm:Cell Row="111" Col="0" ValueType="40">575</gnm:Cell>
        <gnm:Cell Row="111" Col="1" ValueType="40">0.41631019079345999</gnm:Cell>
        <gnm:Cell Row="111" Col="2" ValueType="40">0.00094669773976999996</gnm:Cell>
        <gnm:Cell Row="112" Col="0" ValueType="40">582</gnm:Cell>
        <gnm:Cell Row="112" Col="1" ValueType="40">0.41726920553199998</gnm:Cell>
        <gnm:Cell Row="112" Col="2" ValueType="40">0.0010582429182</gnm:Cell>
        <gnm:Cell Row="113" Col="0" ValueType="40">589</gnm:Cell>
        <gnm:Cell Row="113" Col="1" ValueType="40">0.43709304966687001</gnm:Cell>
        <gnm:Cell Row="113" Col="2" ValueType="40">0.00109881966752</gnm:Cell>
        <gnm:Cell Row="114" Col="0" ValueType="40">596</gnm:Cell>
        <gnm:Cell Row="114" Col="1" ValueType="40">0.44195121643447999</gnm:Cell>
        <gnm:Cell Row="114" Col="2" ValueType="40">0.0010803934846799999</gnm:Cell>
        <gnm:Cell Row="115" Col="0" ValueType="40">603</gnm:Cell>
        <gnm:Cell Row="115" Col="1" ValueType="40">0.44859176256813998</gnm:Cell>
        <gnm:Cell Row="115" Col="2" ValueType="40">0.00110719344865</gnm:Cell>
        <gnm:Cell Row="116" Col="0" ValueType="40">610</gnm:Cell>
        <gnm:Cell Row="116" Col="1" ValueType="40">0.45176218958206998</gnm:Cell>
        <gnm:Cell Row="116" Col="2" ValueType="40">0.0011456533132400001</gnm:Cell>
        <gnm:Cell Row="117" Col="0" ValueType="40">617</gnm:Cell>
        <gnm:Cell Row="117" Col="1" ValueType="40">0.45660458308096002</gnm:Cell>
        <gnm:Cell Row="117" Col="2" ValueType="40">0.00096094606526000005</gnm:Cell>
        <gnm:Cell Row="118" Col="0" ValueType="40">624</gnm:Cell>
        <gnm:Cell Row="118" Col="1" ValueType="40">0.46487608520089002</gnm:Cell>
        <gnm:Cell Row="118" Col="2" ValueType="40">0.00107166569783</gnm:Cell>
        <gnm:Cell Row="119" Col="0" ValueType="40">631</gnm:Cell>
        <gnm:Cell Row="119" Col="1" ValueType="40">0.46985728346457001</gnm:Cell>
        <gnm:Cell Row="119" Col="2" ValueType="40">0.0011350179742999999</gnm:Cell>
        <gnm:Cell Row="120" Col="0" ValueType="40">638</gnm:Cell>
        <gnm:Cell Row="120" Col="1" ValueType="40">0.47074689582071</gnm:Cell>
        <gnm:Cell Row="120" Col="2" ValueType="40">0.00109854873167</gnm:Cell>
        <gnm:Cell Row="121" Col="0" ValueType="40">645</gnm:Cell>
        <gnm:Cell Row="121" Col="1" ValueType="40">0.47121693922875002</gnm:Cell>
        <gnm:Cell Row="121" Col="2" ValueType="40">0.0010725194651900001</gnm:Cell>
        <gnm:Cell Row="122" Col="0" ValueType="40">652</gnm:Cell>
        <gnm:Cell Row="122" Col="1" ValueType="40">0.47207815970118999</gnm:Cell>
        <gnm:Cell Row="122" Col="2" ValueType="40">0.0011277995482200001</gnm:Cell>
        <gnm:Cell Row="123" Col="0" ValueType="40">659</gnm:Cell>
        <gnm:Cell Row="123" Col="1" ValueType="40">0.47813824954572998</gnm:Cell>
        <gnm:Cell Row="123" Col="2" ValueType="40">0.0011074701136399999</gnm:Cell>
        <gnm:Cell Row="124" Col="0" ValueType="40">666</gnm:Cell>
        <gnm:Cell Row="124" Col="1" ValueType="40">0.48544442761961998</gnm:Cell>
        <gnm:Cell Row="124" Col="2" ValueType="40">0.0010521162375300001</gnm:Cell>
        <gnm:Cell Row="125" Col="0" ValueType="40">673</gnm:Cell>
        <gnm:Cell Row="125" Col="1" ValueType="40">0.48432452554007999</gnm:Cell>
        <gnm:Cell Row="125" Col="2" ValueType="40">0.00108489635277</gnm:Cell>
        <gnm:Cell Row="126" Col="0" ValueType="40">680</gnm:Cell>
        <gnm:Cell Row="126" Col="1" ValueType="40">0.48558323238440998</gnm:Cell>
        <gnm:Cell Row="126" Col="2" ValueType="40">0.00108244845245</gnm:Cell>
        <gnm:Cell Row="127" Col="0" ValueType="40">687</gnm:Cell>
        <gnm:Cell Row="127" Col="1" ValueType="40">0.48769054108621002</gnm:Cell>
        <gnm:Cell Row="127" Col="2" ValueType="40">0.0010846312870799999</gnm:Cell>
        <gnm:Cell Row="128" Col="0" ValueType="40">694</gnm:Cell>
        <gnm:Cell Row="128" Col="1" ValueType="40">0.49321118514031997</gnm:Cell>
        <gnm:Cell Row="128" Col="2" ValueType="40">0.001187631</gnm:Cell>
        <gnm:Cell Row="129" Col="0" ValueType="40">701</gnm:Cell>
        <gnm:Cell Row="129" Col="1" ValueType="40">0.50026183626084997</gnm:Cell>
        <gnm:Cell Row="129" Col="2" ValueType="40">0.0010907295000000001</gnm:Cell>
        <gnm:Cell Row="130" Col="0" ValueType="40">708</gnm:Cell>
        <gnm:Cell Row="130" Col="1" ValueType="40">0.49956150312941999</gnm:Cell>
        <gnm:Cell Row="130" Col="2" ValueType="40">0.0011711219999999999</gnm:Cell>
        <gnm:Cell Row="131" Col="0" ValueType="40">715</gnm:Cell>
        <gnm:Cell Row="131" Col="1" ValueType="40">0.49793054714314999</gnm:Cell>
        <gnm:Cell Row="131" Col="2" ValueType="40">0.0011348145</gnm:Cell>
        <gnm:Cell Row="132" Col="0" ValueType="40">722</gnm:Cell>
        <gnm:Cell Row="132" Col="1" ValueType="40">0.49728699777912</gnm:Cell>
        <gnm:Cell Row="132" Col="2" ValueType="40">0.0012786972310200001</gnm:Cell>
        <gnm:Cell Row="133" Col="0" ValueType="40">729</gnm:Cell>
        <gnm:Cell Row="133" Col="1" ValueType="40">0.49969399858671998</gnm:Cell>
        <gnm:Cell Row="133" Col="2" ValueType="40">0.00118264634034</gnm:Cell>
        <gnm:Cell Row="134" Col="0" ValueType="40">736</gnm:Cell>
        <gnm:Cell Row="134" Col="1" ValueType="40">0.50142274883908999</gnm:Cell>
        <gnm:Cell Row="134" Col="2" ValueType="40">0.0011332879081099999</gnm:Cell>
        <gnm:Cell Row="135" Col="0" ValueType="40">743</gnm:Cell>
        <gnm:Cell Row="135" Col="1" ValueType="40">0.49882962346053</gnm:Cell>
        <gnm:Cell Row="135" Col="2" ValueType="40">0.0011610510556100001</gnm:Cell>
        <gnm:Cell Row="136" Col="0" ValueType="40">750</gnm:Cell>
        <gnm:Cell Row="136" Col="1" ValueType="40">0.50673203109227005</gnm:Cell>
        <gnm:Cell Row="136" Col="2" ValueType="40">0.00106282659372</gnm:Cell>
        <gnm:Cell Row="137" Col="0" ValueType="40">757</gnm:Cell>
        <gnm:Cell Row="137" Col="1" ValueType="40">0.51055231677770996</gnm:Cell>
        <gnm:Cell Row="137" Col="2" ValueType="40">0.00111270216602</gnm:Cell>
        <gnm:Cell Row="138" Col="0" ValueType="40">764</gnm:Cell>
        <gnm:Cell Row="138" Col="1" ValueType="40">0.50548909751666005</gnm:Cell>
        <gnm:Cell Row="138" Col="2" ValueType="40">0.0012622245525799999</gnm:Cell>
        <gnm:Cell Row="139" Col="0" ValueType="40">771</gnm:Cell>
        <gnm:Cell Row="139" Col="1" ValueType="40">0.51701935695538004</gnm:Cell>
        <gnm:Cell Row="139" Col="2" ValueType="40">0.00114892155939</gnm:Cell>
        <gnm:Cell Row="140" Col="0" ValueType="40">778</gnm:Cell>
        <gnm:Cell Row="140" Col="1" ValueType="40">0.51403820916616005</gnm:Cell>
        <gnm:Cell Row="140" Col="2" ValueType="40">0.00119983588201</gnm:Cell>
        <gnm:Cell Row="141" Col="0" ValueType="40">785</gnm:Cell>
        <gnm:Cell Row="141" Col="1" ValueType="40">0.50994662325863005</gnm:Cell>
        <gnm:Cell Row="141" Col="2" ValueType="40">0.0011730718993700001</gnm:Cell>
        <gnm:Cell Row="142" Col="0" ValueType="40">792</gnm:Cell>
        <gnm:Cell Row="142" Col="1" ValueType="40">0.52144533615989996</gnm:Cell>
        <gnm:Cell Row="142" Col="2" ValueType="40">0.00111221470735</gnm:Cell>
        <gnm:Cell Row="143" Col="0" ValueType="40">799</gnm:Cell>
        <gnm:Cell Row="143" Col="1" ValueType="40">0.51677960327074002</gnm:Cell>
        <gnm:Cell Row="143" Col="2" ValueType="40">0.0012450127198400001</gnm:Cell>
        <gnm:Cell Row="144" Col="0" ValueType="40">806</gnm:Cell>
        <gnm:Cell Row="144" Col="1" ValueType="40">0.52482397032102002</gnm:Cell>
        <gnm:Cell Row="144" Col="2" ValueType="40">0.00111417159072</gnm:Cell>
        <gnm:Cell Row="145" Col="0" ValueType="40">813</gnm:Cell>
        <gnm:Cell Row="145" Col="1" ValueType="40">0.52192799818292002</gnm:Cell>
        <gnm:Cell Row="145" Col="2" ValueType="40">0.00108529513194</gnm:Cell>
        <gnm:Cell Row="146" Col="0" ValueType="40">820</gnm:Cell>
        <gnm:Cell Row="146" Col="1" ValueType="40">0.53571698970321002</gnm:Cell>
        <gnm:Cell Row="146" Col="2" ValueType="40">0.00110964371894</gnm:Cell>
        <gnm:Cell Row="147" Col="0" ValueType="40">827</gnm:Cell>
        <gnm:Cell Row="147" Col="1" ValueType="40">0.53341409246921001</gnm:Cell>
        <gnm:Cell Row="147" Col="2" ValueType="40">0.0011899298102500001</gnm:Cell>
        <gnm:Cell Row="148" Col="0" ValueType="40">834</gnm:Cell>
        <gnm:Cell Row="148" Col="1" ValueType="40">0.53647095194830996</gnm:Cell>
        <gnm:Cell Row="148" Col="2" ValueType="40">0.0011532857186299999</gnm:Cell>
        <gnm:Cell Row="149" Col="0" ValueType="40">841</gnm:Cell>
        <gnm:Cell Row="149" Col="1" ValueType="40">0.53299767817484001</gnm:Cell>
        <gnm:Cell Row="149" Col="2" ValueType="40">0.0011604088163</gnm:Cell>
        <gnm:Cell Row="150" Col="0" ValueType="40">848</gnm:Cell>
        <gnm:Cell Row="150" Col="1" ValueType="40">0.53705456289118003</gnm:Cell>
        <gnm:Cell Row="150" Col="2" ValueType="40">0.0012776513096999999</gnm:Cell>
        <gnm:Cell Row="151" Col="0" ValueType="40">855</gnm:Cell>
        <gnm:Cell Row="151" Col="1" ValueType="40">0.53708926408237001</gnm:Cell>
        <gnm:Cell Row="151" Col="2" ValueType="40">0.0012390623334299999</gnm:Cell>
        <gnm:Cell Row="152" Col="0" ValueType="40">862</gnm:Cell>
        <gnm:Cell Row="152" Col="1" ValueType="40">0.53507344033919002</gnm:Cell>
        <gnm:Cell Row="152" Col="2" ValueType="40">0.00126855530611</gnm:Cell>
        <gnm:Cell Row="153" Col="0" ValueType="40">869</gnm:Cell>
        <gnm:Cell Row="153" Col="1" ValueType="40">0.53968554411467995</gnm:Cell>
        <gnm:Cell Row="153" Col="2" ValueType="40">0.0012704521102499999</gnm:Cell>
        <gnm:Cell Row="154" Col="0" ValueType="40">876</gnm:Cell>
        <gnm:Cell Row="154" Col="1" ValueType="40">0.53886217948717996</gnm:Cell>
        <gnm:Cell Row="154" Col="2" ValueType="40">0.00127355482027</gnm:Cell>
        <gnm:Cell Row="155" Col="0" ValueType="40">883</gnm:Cell>
        <gnm:Cell Row="155" Col="1" ValueType="40">0.53569806178073998</gnm:Cell>
        <gnm:Cell Row="155" Col="2" ValueType="40">0.00122811454143</gnm:Cell>
        <gnm:Cell Row="156" Col="0" ValueType="40">890</gnm:Cell>
        <gnm:Cell Row="156" Col="1" ValueType="40">0.54243009287301003</gnm:Cell>
        <gnm:Cell Row="156" Col="2" ValueType="40">0.0011956924000000001</gnm:Cell>
        <gnm:Cell Row="157" Col="0" ValueType="40">897</gnm:Cell>
        <gnm:Cell Row="157" Col="1" ValueType="40">0.54320298304058001</gnm:Cell>
        <gnm:Cell Row="157" Col="2" ValueType="40">0.0012767686207100001</gnm:Cell>
        <gnm:Cell Row="158" Col="0" ValueType="40">904</gnm:Cell>
        <gnm:Cell Row="158" Col="1" ValueType="40">0.54057515647082999</gnm:Cell>
        <gnm:Cell Row="158" Col="2" ValueType="40">0.0012216503688399999</gnm:Cell>
        <gnm:Cell Row="159" Col="0" ValueType="40">911</gnm:Cell>
        <gnm:Cell Row="159" Col="1" ValueType="40">0.53880539571977004</gnm:Cell>
        <gnm:Cell Row="159" Col="2" ValueType="40">0.0012840716517199999</gnm:Cell>
        <gnm:Cell Row="160" Col="0" ValueType="40">918</gnm:Cell>
        <gnm:Cell Row="160" Col="1" ValueType="40">0.54525035332121996</gnm:Cell>
        <gnm:Cell Row="160" Col="2" ValueType="40">0.0012961421167299999</gnm:Cell>
        <gnm:Cell Row="161" Col="0" ValueType="40">925</gnm:Cell>
        <gnm:Cell Row="161" Col="1" ValueType="40">0.54565730365434995</gnm:Cell>
        <gnm:Cell Row="161" Col="2" ValueType="40">0.00123072047926</gnm:Cell>
        <gnm:Cell Row="162" Col="0" ValueType="40">932</gnm:Cell>
        <gnm:Cell Row="162" Col="1" ValueType="40">0.54412098728044</gnm:Cell>
        <gnm:Cell Row="162" Col="2" ValueType="40">0.0012569728269400001</gnm:Cell>
        <gnm:Cell Row="163" Col="0" ValueType="40">939</gnm:Cell>
        <gnm:Cell Row="163" Col="1" ValueType="40">0.55149025842923005</gnm:Cell>
        <gnm:Cell Row="163" Col="2" ValueType="40">0.00135935118462</gnm:Cell>
        <gnm:Cell Row="164" Col="0" ValueType="40">946</gnm:Cell>
        <gnm:Cell Row="164" Col="1" ValueType="40">0.54653745204925996</gnm:Cell>
        <gnm:Cell Row="164" Col="2" ValueType="40">0.0013079697530399999</gnm:Cell>
        <gnm:Cell Row="165" Col="0" ValueType="40">953</gnm:Cell>
        <gnm:Cell Row="165" Col="1" ValueType="40">0.54096633353523005</gnm:Cell>
        <gnm:Cell Row="165" Col="2" ValueType="40">0.00123475898199</gnm:Cell>
        <gnm:Cell Row="166" Col="0" ValueType="40">960</gnm:Cell>
        <gnm:Cell Row="166" Col="1" ValueType="40">0.55458497375327998</gnm:Cell>
        <gnm:Cell Row="166" Col="2" ValueType="40">0.0013274000705200001</gnm:Cell>
        <gnm:Cell Row="167" Col="0" ValueType="40">967</gnm:Cell>
        <gnm:Cell Row="167" Col="1" ValueType="40">0.55344929840501</gnm:Cell>
        <gnm:Cell Row="167" Col="2" ValueType="40">0.00134979475183</gnm:Cell>
        <gnm:Cell Row="168" Col="0" ValueType="40">974</gnm:Cell>
        <gnm:Cell Row="168" Col="1" ValueType="40">0.55164799111649998</gnm:Cell>
        <gnm:Cell Row="168" Col="2" ValueType="40">0.0013632935357399999</gnm:Cell>
        <gnm:Cell Row="169" Col="0" ValueType="40">981</gnm:Cell>
        <gnm:Cell Row="169" Col="1" ValueType="40">0.55378369170200004</gnm:Cell>
        <gnm:Cell Row="169" Col="2" ValueType="40">0.0013808931731800001</gnm:Cell>
        <gnm:Cell Row="170" Col="0" ValueType="40">988</gnm:Cell>
        <gnm:Cell Row="170" Col="1" ValueType="40">0.55161644457904002</gnm:Cell>
        <gnm:Cell Row="170" Col="2" ValueType="40">0.0013690832170000001</gnm:Cell>
        <gnm:Cell Row="171" Col="0" ValueType="40">995</gnm:Cell>
        <gnm:Cell Row="171" Col="1" ValueType="40">0.55475847970926995</gnm:Cell>
        <gnm:Cell Row="171" Col="2" ValueType="40">0.0014175747897700001</gnm:Cell>
        <gnm:Cell Row="172" Col="0" ValueType="40">1002</gnm:Cell>
        <gnm:Cell Row="172" Col="1" ValueType="40">0.55318430749041003</gnm:Cell>
        <gnm:Cell Row="172" Col="2" ValueType="40">0.00136531015492</gnm:Cell>
        <gnm:Cell Row="173" Col="0" ValueType="40">1007</gnm:Cell>
        <gnm:Cell Row="173" Col="1" ValueType="40">0.55895416919038998</gnm:Cell>
        <gnm:Cell Row="173" Col="2" ValueType="40">0.0013815440860999999</gnm:Cell>
        <gnm:Cell Row="174" Col="0" ValueType="40">1014</gnm:Cell>
        <gnm:Cell Row="174" Col="1" ValueType="40">0.55934534625479004</gnm:Cell>
        <gnm:Cell Row="174" Col="2" ValueType="40">0.0012779190932200001</gnm:Cell>
        <gnm:Cell Row="175" Col="0" ValueType="40">1021</gnm:Cell>
        <gnm:Cell Row="175" Col="1" ValueType="40">0.56551900363415997</gnm:Cell>
        <gnm:Cell Row="175" Col="2" ValueType="40">0.0012936333996</gnm:Cell>
        <gnm:Cell Row="176" Col="0" ValueType="40">1028</gnm:Cell>
        <gnm:Cell Row="176" Col="1" ValueType="40">0.56449374116697004</gnm:Cell>
        <gnm:Cell Row="176" Col="2" ValueType="40">0.00135670091657</gnm:Cell>
        <gnm:Cell Row="177" Col="0" ValueType="40">1035</gnm:Cell>
        <gnm:Cell Row="177" Col="1" ValueType="40">0.56762631233595995</gnm:Cell>
        <gnm:Cell Row="177" Col="2" ValueType="40">0.00137212966927</gnm:Cell>
        <gnm:Cell Row="178" Col="0" ValueType="40">1042</gnm:Cell>
        <gnm:Cell Row="178" Col="1" ValueType="40">0.56579345850998997</gnm:Cell>
        <gnm:Cell Row="178" Col="2" ValueType="40">0.00141254768873</gnm:Cell>
        <gnm:Cell Row="179" Col="0" ValueType="40">1049</gnm:Cell>
        <gnm:Cell Row="179" Col="1" ValueType="40">0.56936768120331005</gnm:Cell>
        <gnm:Cell Row="179" Col="2" ValueType="40">0.0014117817850799999</gnm:Cell>
        <gnm:Cell Row="180" Col="0" ValueType="40">1056</gnm:Cell>
        <gnm:Cell Row="180" Col="1" ValueType="40">0.57426370381587</gnm:Cell>
        <gnm:Cell Row="180" Col="2" ValueType="40">0.00140984267642</gnm:Cell>
        <gnm:Cell Row="181" Col="0" ValueType="40">1063</gnm:Cell>
        <gnm:Cell Row="181" Col="1" ValueType="40">0.59888893095093998</gnm:Cell>
        <gnm:Cell Row="181" Col="2" ValueType="40">0.00089923507851000001</gnm:Cell>
        <gnm:Cell Row="182" Col="0" ValueType="40">1070</gnm:Cell>
        <gnm:Cell Row="182" Col="1" ValueType="40">0.60004668887543</gnm:Cell>
        <gnm:Cell Row="182" Col="2" ValueType="40">0.0010123674591699999</gnm:Cell>
        <gnm:Cell Row="183" Col="0" ValueType="40">1077</gnm:Cell>
        <gnm:Cell Row="183" Col="1" ValueType="40">0.60349788007268002</gnm:Cell>
        <gnm:Cell Row="183" Col="2" ValueType="40">0.00093192544005000003</gnm:Cell>
        <gnm:Cell Row="184" Col="0" ValueType="40">1084</gnm:Cell>
        <gnm:Cell Row="184" Col="1" ValueType="40">0.60846330506764001</gnm:Cell>
        <gnm:Cell Row="184" Col="2" ValueType="40">0.00089997220543000002</gnm:Cell>
        <gnm:Cell Row="185" Col="0" ValueType="40">1091</gnm:Cell>
        <gnm:Cell Row="185" Col="1" ValueType="40">0.61070310922672999</gnm:Cell>
        <gnm:Cell Row="185" Col="2" ValueType="40">0.00091018794340999999</gnm:Cell>
        <gnm:Cell Row="186" Col="0" ValueType="40">1098</gnm:Cell>
        <gnm:Cell Row="186" Col="1" ValueType="40">0.61205014637593003</gnm:Cell>
        <gnm:Cell Row="186" Col="2" ValueType="40">0.00091430965610999997</gnm:Cell>
        <gnm:Cell Row="187" Col="0" ValueType="40">1000</gnm:Cell>
        <gnm:Cell Row="187" Col="1" ValueType="40">0.55574273167777</gnm:Cell>
        <gnm:Cell Row="187" Col="2" ValueType="40">0.00138122250236</gnm:Cell>
        <gnm:Cell Row="188" Col="0" ValueType="40">1100</gnm:Cell>
        <gnm:Cell Row="188" Col="1" ValueType="40">0.61056114980819998</gnm:Cell>
        <gnm:Cell Row="188" Col="2" ValueType="40">0.00096513031213000004</gnm:Cell>
        <gnm:Cell Row="189" Col="0" ValueType="40">1200</gnm:Cell>
        <gnm:Cell Row="189" Col="1" ValueType="40">0.64854633555421004</gnm:Cell>
        <gnm:Cell Row="189" Col="2" ValueType="40">0.00086375891397</gnm:Cell>
        <gnm:Cell Row="190" Col="0" ValueType="40">1300</gnm:Cell>
        <gnm:Cell Row="190" Col="1" ValueType="40">0.66979608318190997</gnm:Cell>
        <gnm:Cell Row="190" Col="2" ValueType="40">0.00082187160000000005</gnm:Cell>
        <gnm:Cell Row="191" Col="0" ValueType="40">1400</gnm:Cell>
        <gnm:Cell Row="191" Col="1" ValueType="40">0.68889120230164003</gnm:Cell>
        <gnm:Cell Row="191" Col="2" ValueType="40">0.00093821586424000004</gnm:Cell>
        <gnm:Cell Row="192" Col="0" ValueType="40">1500</gnm:Cell>
        <gnm:Cell Row="192" Col="1" ValueType="40">0.70518814354935999</gnm:Cell>
        <gnm:Cell Row="192" Col="2" ValueType="40">0.0010207479423599999</gnm:Cell>
        <gnm:Cell Row="193" Col="0" ValueType="40">1600</gnm:Cell>
        <gnm:Cell Row="193" Col="1" ValueType="40">0.72968087522712999</gnm:Cell>
        <gnm:Cell Row="193" Col="2" ValueType="40">0.00088264763891999999</gnm:Cell>
        <gnm:Cell Row="194" Col="0" ValueType="40">1700</gnm:Cell>
        <gnm:Cell Row="194" Col="1" ValueType="40">0.74420490107005999</gnm:Cell>
        <gnm:Cell Row="194" Col="2" ValueType="40">0.00087890730979000003</gnm:Cell>
        <gnm:Cell Row="195" Col="0" ValueType="40">1800</gnm:Cell>
        <gnm:Cell Row="195" Col="1" ValueType="40">0.75274139410457996</gnm:Cell>
        <gnm:Cell Row="195" Col="2" ValueType="40">0.00091091975925000005</gnm:Cell>
        <gnm:Cell Row="196" Col="0" ValueType="40">1900</gnm:Cell>
        <gnm:Cell Row="196" Col="1" ValueType="40">0.76837901271956</gnm:Cell>
        <gnm:Cell Row="196" Col="2" ValueType="40">0.00089409113537</gnm:Cell>
        <gnm:Cell Row="197" Col="0" ValueType="40">2000</gnm:Cell>
        <gnm:Cell Row="197" Col="1" ValueType="40">0.77835087320815999</gnm:Cell>
        <gnm:Cell Row="197" Col="2" ValueType="40">0.00083306406985000003</gnm:Cell>
        <gnm:Cell Row="198" Col="0" ValueType="40">2100</gnm:Cell>
        <gnm:Cell Row="198" Col="1" ValueType="40">0.78496302745810997</gnm:Cell>
        <gnm:Cell Row="198" Col="2" ValueType="40">0.00091310037558999999</gnm:Cell>
        <gnm:Cell Row="199" Col="0" ValueType="40">2200</gnm:Cell>
        <gnm:Cell Row="199" Col="1" ValueType="40">0.79617782152230998</gnm:Cell>
        <gnm:Cell Row="199" Col="2" ValueType="40">0.00087796557178999998</gnm:Cell>
        <gnm:Cell Row="200" Col="0" ValueType="40">2300</gnm:Cell>
        <gnm:Cell Row="200" Col="1" ValueType="40">0.80650300323037005</gnm:Cell>
        <gnm:Cell Row="200" Col="2" ValueType="40">0.00081823573385000003</gnm:Cell>
        <gnm:Cell Row="201" Col="0" ValueType="40">2400</gnm:Cell>
        <gnm:Cell Row="201" Col="1" ValueType="40">0.81528555925701995</gnm:Cell>
        <gnm:Cell Row="201" Col="2" ValueType="40">0.00083359623710999996</gnm:Cell>
        <gnm:Cell Row="202" Col="0" ValueType="40">2500</gnm:Cell>
        <gnm:Cell Row="202" Col="1" ValueType="40">0.82175259943469003</gnm:Cell>
        <gnm:Cell Row="202" Col="2" ValueType="40">0.00077819437467999998</gnm:Cell>
        <gnm:Cell Row="203" Col="0" ValueType="40">2600</gnm:Cell>
        <gnm:Cell Row="203" Col="1" ValueType="40">0.83117239551787003</gnm:Cell>
        <gnm:Cell Row="203" Col="2" ValueType="40">0.00069176185935999998</gnm:Cell>
        <gnm:Cell Row="204" Col="0" ValueType="40">2700</gnm:Cell>
        <gnm:Cell Row="204" Col="1" ValueType="40">0.84149757722592</gnm:Cell>
        <gnm:Cell Row="204" Col="2" ValueType="40">0.00064578419847000003</gnm:Cell>
        <gnm:Cell Row="205" Col="0" ValueType="40">2800</gnm:Cell>
        <gnm:Cell Row="205" Col="1" ValueType="40">0.85064607308702</gnm:Cell>
        <gnm:Cell Row="205" Col="2" ValueType="40">0.00060304730992000004</gnm:Cell>
        <gnm:Cell Row="206" Col="0" ValueType="40">2900</gnm:Cell>
        <gnm:Cell Row="206" Col="1" ValueType="40">0.85729292852815997</gnm:Cell>
        <gnm:Cell Row="206" Col="2" ValueType="40">0.00053844370751000002</gnm:Cell>
        <gnm:Cell Row="207" Col="0" ValueType="40">3000</gnm:Cell>
        <gnm:Cell Row="207" Col="1" ValueType="40">0.86052960327075001</gnm:Cell>
        <gnm:Cell Row="207" Col="2" ValueType="40">0.00055981411989</gnm:Cell>
        <gnm:Cell Row="208" Col="0" ValueType="40">3100</gnm:Cell>
        <gnm:Cell Row="208" Col="1" ValueType="40">0.86393347466182002</gnm:Cell>
        <gnm:Cell Row="208" Col="2" ValueType="40">0.00055848229801000004</gnm:Cell>
        <gnm:Cell Row="209" Col="0" ValueType="40">3200</gnm:Cell>
        <gnm:Cell Row="209" Col="1" ValueType="40">0.86717014940439996</gnm:Cell>
        <gnm:Cell Row="209" Col="2" ValueType="40">0.00057249528749000003</gnm:Cell>
        <gnm:Cell Row="210" Col="0" ValueType="40">3300</gnm:Cell>
        <gnm:Cell Row="210" Col="1" ValueType="40">0.87295893902684996</gnm:Cell>
        <gnm:Cell Row="210" Col="2" ValueType="40">0.00056991400745999999</gnm:Cell>
        <gnm:Cell Row="211" Col="0" ValueType="40">3400</gnm:Cell>
        <gnm:Cell Row="211" Col="1" ValueType="40">0.87365927215828998</gnm:Cell>
        <gnm:Cell Row="211" Col="2" ValueType="40">0.00057894382491999999</gnm:Cell>
        <gnm:Cell Row="212" Col="0" ValueType="40">3500</gnm:Cell>
        <gnm:Cell Row="212" Col="1" ValueType="40">0.87553313648293996</gnm:Cell>
        <gnm:Cell Row="212" Col="2" ValueType="40">0.00058244704695000003</gnm:Cell>
        <gnm:Cell Row="213" Col="0" ValueType="40">4000</gnm:Cell>
        <gnm:Cell Row="213" Col="1" ValueType="40">0.89773243488794996</gnm:Cell>
        <gnm:Cell Row="213" Col="2" ValueType="40">0.00052730157848</gnm:Cell>
        <gnm:Cell Row="214" Col="0" ValueType="40">5000</gnm:Cell>
        <gnm:Cell Row="214" Col="1" ValueType="40">0.92625996870583005</gnm:Cell>
        <gnm:Cell Row="214" Col="2" ValueType="40">0.00050299213520000002</gnm:Cell>
        <gnm:Cell Row="215" Col="0" ValueType="40">6000</gnm:Cell>
        <gnm:Cell Row="215" Col="1" ValueType="40">0.95134892994145004</gnm:Cell>
        <gnm:Cell Row="215" Col="2" ValueType="40">0.00043407200234000002</gnm:Cell>
        <gnm:Cell Row="216" Col="0" ValueType="40">7000</gnm:Cell>
        <gnm:Cell Row="216" Col="1" ValueType="40">0.97054815263477001</gnm:Cell>
        <gnm:Cell Row="216" Col="2" ValueType="40">0.00037100277647999998</gnm:Cell>
        <gnm:Cell Row="217" Col="0" ValueType="40">8000</gnm:Cell>
        <gnm:Cell Row="217" Col="1" ValueType="40">0.97876602564102999</gnm:Cell>
        <gnm:Cell Row="217" Col="2" ValueType="40">0.00034124179682999998</gnm:Cell>
        <gnm:Cell Row="218" Col="0" ValueType="40">9000</gnm:Cell>
        <gnm:Cell Row="218" Col="1" ValueType="40">0.97666502624672002</gnm:Cell>
        <gnm:Cell Row="218" Col="2" ValueType="40">0.00032931451213999999</gnm:Cell>
        <gnm:Cell Row="219" Col="0" ValueType="40">10000</gnm:Cell>
        <gnm:Cell Row="219" Col="1" ValueType="40">0.97913512012921</gnm:Cell>
        <gnm:Cell Row="219" Col="2" ValueType="40">0.00031002739542999999</gnm:Cell>
        <gnm:Cell Row="220" Col="0" ValueType="40">11000</gnm:Cell>
        <gnm:Cell Row="220" Col="1" ValueType="40">0.98304373611952001</gnm:Cell>
        <gnm:Cell Row="220" Col="2" ValueType="40">0.00030126437776000002</gnm:Cell>
        <gnm:Cell Row="221" Col="0" ValueType="40">12000</gnm:Cell>
        <gnm:Cell Row="221" Col="1" ValueType="40">0.98853283363618005</gnm:Cell>
        <gnm:Cell Row="221" Col="2" ValueType="40">0.00034839738965999998</gnm:Cell>
        <gnm:Cell Row="222" Col="0" ValueType="40">13000</gnm:Cell>
        <gnm:Cell Row="222" Col="1" ValueType="40">0.99359289824348995</gnm:Cell>
        <gnm:Cell Row="222" Col="2" ValueType="40">0.00033479887638000001</gnm:Cell>
        <gnm:Cell Row="223" Col="0" ValueType="40">14000</gnm:Cell>
        <gnm:Cell Row="223" Col="1" ValueType="40">0.99663713910760998</gnm:Cell>
        <gnm:Cell Row="223" Col="2" ValueType="40">0.00032641974799999999</gnm:Cell>
        <gnm:Cell Row="224" Col="0" ValueType="40">15000</gnm:Cell>
        <gnm:Cell Row="224" Col="1" ValueType="40">0.99922710983242002</gnm:Cell>
        <gnm:Cell Row="224" Col="2" ValueType="40">0.00029059939039</gnm:Cell>
        <gnm:Cell Row="225" Col="0" ValueType="40">16000</gnm:Cell>
        <gnm:Cell Row="225" Col="1" ValueType="40">0.99900628407026004</gnm:Cell>
        <gnm:Cell Row="225" Col="2" ValueType="40">0.00029981342733000001</gnm:Cell>
        <gnm:Cell Row="226" Col="0" ValueType="40">17000</gnm:Cell>
        <gnm:Cell Row="226" Col="1" ValueType="40">0.99849838481728004</gnm:Cell>
        <gnm:Cell Row="226" Col="2" ValueType="40">0.00034511636582999999</gnm:Cell>
        <gnm:Cell Row="227" Col="0" ValueType="40">18000</gnm:Cell>
        <gnm:Cell Row="227" Col="1" ValueType="40">0.99958043105188998</gnm:Cell>
        <gnm:Cell Row="227" Col="2" ValueType="40">0.00032971918855999999</gnm:Cell>
        <gnm:Cell Row="228" Col="0" ValueType="40">19000</gnm:Cell>
        <gnm:Cell Row="228" Col="1" ValueType="40">1</gnm:Cell>
        <gnm:Cell Row="228" Col="2" ValueType="40">0.00032710447719000002</gnm:Cell>
        <gnm:Cell Row="229" Col="0" ValueType="40">20000</gnm:Cell>
        <gnm:Cell Row="229" Col="1" ValueType="40">0.99878861296183996</gnm:Cell>
        <gnm:Cell Row="229" Col="2" ValueType="40">0.00030622362245999999</gnm:Cell>
      </gnm:Cells>
      <gnm:SheetLayout TopLeft="A1"/>
      <gnm:Solver ModelType="0" ProblemType="0" MaxTime="60" MaxIter="1000" NonNeg="1" Discr="0" AutoScale="0" ProgramR="0"/>
    </gnm:Sheet>
    <gnm:Sheet DisplayFormulas="0" HideZero="0" HideGrid="0" HideColHeader="0" HideRowHeader="0" DisplayOutlines="1" OutlineSymbolsBelow="1" OutlineSymbolsRight="1" Visibility="GNM_SHEET_VISIBILITY_VISIBLE" GridColor="0:0:0">
      <gnm:Name>Figure3</gnm:Name>
      <gnm:MaxCol>8</gnm:MaxCol>
      <gnm:MaxRow>8</gnm:MaxRow>
      <gnm:Zoom>1</gnm:Zoom>
      <gnm:Names>
        <gnm:Name>
          <gnm:name>Print_Area</gnm:name>
          <gnm:value>#REF!</gnm:value>
          <gnm:position>A1</gnm:position>
        </gnm:Name>
        <gnm:Name>
          <gnm:name>Sheet_Title</gnm:name>
          <gnm:value>&quot;Figure3&quot;</gnm:value>
          <gnm:position>A1</gnm:position>
        </gnm:Name>
      </gnm:Names>
      <gnm:PrintInformation>
        <gnm:Margins>
          <gnm:top Points="120" PrefUnit="mm"/>
          <gnm:bottom Points="120" PrefUnit="mm"/>
          <gnm:left Points="72" PrefUnit="mm"/>
          <gnm:right Points="72" PrefUnit="mm"/>
          <gnm:header Points="72" PrefUnit="mm"/>
          <gnm:footer Points="72" PrefUnit="mm"/>
        </gnm:Margins>
        <gnm:Scale type="percentage" percentage="100"/>
        <gnm:vcenter value="0"/>
        <gnm:hcenter value="0"/>
        <gnm:grid value="0"/>
        <gnm:even_if_only_styles value="0"/>
        <gnm:monochrome value="0"/>
        <gnm:draft value="0"/>
        <gnm:titles value="0"/>
        <gnm:do_not_print value="0"/>
        <gnm:print_range value="GNM_PRINT_ACTIVE_SHEET"/>
        <gnm:order>d_then_r</gnm:order>
        <gnm:orientation>portrait</gnm:orientation>
        <gnm:Header Left="" Middle="&amp;[TAB]" Right=""/>
        <gnm:Footer Left="" Middle="Page &amp;[PAGE]" Right=""/>
        <gnm:paper>iso_a4</gnm:paper>
        <gnm:comments placement="GNM_PRINT_COMMENTS_IN_PLACE"/>
        <gnm:errors PrintErrorsAs="GNM_PRINT_ERRORS_AS_DISPLAYED"/>
      </gnm:PrintInformation>
      <gnm:Styles>
        <gnm:StyleRegion startCol="0" startRow="0" endCol="16383" endRow="1048575">
          <gnm:Style HAlign="GNM_HALIGN_GENERAL" VAlign="GNM_VALIGN_BOTTOM" WrapText="0" ShrinkToFit="0" Rotation="0" Shade="0" Indent="0" Locked="1" Hidden="0" Fore="0:0:0" Back="FFFF:FFFF:FFFF" PatternColor="0:0:0" Format="General">
            <gnm:Font Unit="10" Bold="0" Italic="0" Underline="0" StrikeThrough="0" Script="0">Sans</gnm:Font>
          </gnm:Style>
        </gnm:StyleRegion>
      </gnm:Styles>
      <gnm:Cols DefaultSizePts="48">
        <gnm:ColInfo No="0" Unit="60.75"/>
        <gnm:ColInfo No="1" Unit="48" Count="2"/>
        <gnm:ColInfo No="3" Unit="60.75"/>
        <gnm:ColInfo No="4" Unit="48" Count="2"/>
        <gnm:ColInfo No="6" Unit="60.75"/>
        <gnm:ColInfo No="7" Unit="48" Count="2"/>
      </gnm:Cols>
      <gnm:Rows DefaultSizePts="12.75"/>
      <gnm:Selections CursorCol="0" CursorRow="2">
        <gnm:Selection startCol="0" startRow="2" endCol="0" endRow="2"/>
      </gnm:Selections>
      <gnm:Cells>
        <gnm:Cell Row="0" Col="0" ValueType="60">Airflights</gnm:Cell>
        <gnm:Cell Row="0" Col="3" ValueType="60">Rail</gnm:Cell>
        <gnm:Cell Row="0" Col="6" ValueType="60">Power-grid</gnm:Cell>
        <gnm:Cell Row="1" Col="0" ValueType="60">x-axis</gnm:Cell>
        <gnm:Cell Row="1" Col="1" ValueType="60">y-axis</gnm:Cell>
        <gnm:Cell Row="1" Col="2" ValueType="60">y-axis error</gnm:Cell>
        <gnm:Cell Row="1" Col="3" ValueType="60">x-axis</gnm:Cell>
        <gnm:Cell Row="1" Col="4" ValueType="60">y-axis</gnm:Cell>
        <gnm:Cell Row="1" Col="5" ValueType="60">y-axis error</gnm:Cell>
        <gnm:Cell Row="1" Col="6" ValueType="60">x-axis</gnm:Cell>
        <gnm:Cell Row="1" Col="7" ValueType="60">y-axis</gnm:Cell>
        <gnm:Cell Row="1" Col="8" ValueType="60">y-axis error</gnm:Cell>
        <gnm:Cell Row="2" Col="0" ValueType="40">281.12229000000002</gnm:Cell>
        <gnm:Cell Row="2" Col="1" ValueType="40">850</gnm:Cell>
        <gnm:Cell Row="2" Col="2" ValueType="40">150</gnm:Cell>
        <gnm:Cell Row="2" Col="3" ValueType="40">122.28592</gnm:Cell>
        <gnm:Cell Row="2" Col="4" ValueType="40">520</gnm:Cell>
        <gnm:Cell Row="2" Col="5" ValueType="40">20</gnm:Cell>
        <gnm:Cell Row="2" Col="6" ValueType="40">40.335515000000001</gnm:Cell>
        <gnm:Cell Row="2" Col="7" ValueType="40">90</gnm:Cell>
        <gnm:Cell Row="2" Col="8" ValueType="40">10</gnm:Cell>
        <gnm:Cell Row="3" Col="0" ValueType="40">185.92713000000001</gnm:Cell>
        <gnm:Cell Row="3" Col="1" ValueType="40">600</gnm:Cell>
        <gnm:Cell Row="3" Col="2" ValueType="40">200</gnm:Cell>
        <gnm:Cell Row="4" Col="0" ValueType="40">156.02544</gnm:Cell>
        <gnm:Cell Row="4" Col="1" ValueType="40">405</gnm:Cell>
        <gnm:Cell Row="4" Col="2" ValueType="40">85</gnm:Cell>
        <gnm:Cell Row="5" Col="0" ValueType="40">244.26533000000001</gnm:Cell>
        <gnm:Cell Row="5" Col="1" ValueType="40">550</gnm:Cell>
        <gnm:Cell Row="5" Col="2" ValueType="40">45</gnm:Cell>
        <gnm:Cell Row="6" Col="0" ValueType="40">130.03961000000001</gnm:Cell>
        <gnm:Cell Row="6" Col="1" ValueType="40">270</gnm:Cell>
        <gnm:Cell Row="6" Col="2" ValueType="40">40</gnm:Cell>
        <gnm:Cell Row="7" Col="0" ValueType="40">183.92223999999999</gnm:Cell>
        <gnm:Cell Row="7" Col="1" ValueType="40">910</gnm:Cell>
        <gnm:Cell Row="7" Col="2" ValueType="40">90</gnm:Cell>
        <gnm:Cell Row="8" Col="0" ValueType="40">176.86015</gnm:Cell>
        <gnm:Cell Row="8" Col="1" ValueType="40">555</gnm:Cell>
        <gnm:Cell Row="8" Col="2" ValueType="40">15</gnm:Cell>
      </gnm:Cells>
      <gnm:SheetLayout TopLeft="A1"/>
      <gnm:Solver ModelType="0" ProblemType="0" MaxTime="60" MaxIter="1000" NonNeg="1" Discr="0" AutoScale="0" ProgramR="0"/>
    </gnm:Sheet>
    <gnm:Sheet DisplayFormulas="0" HideZero="0" HideGrid="0" HideColHeader="0" HideRowHeader="0" DisplayOutlines="1" OutlineSymbolsBelow="1" OutlineSymbolsRight="1" Visibility="GNM_SHEET_VISIBILITY_VISIBLE" GridColor="0:0:0">
      <gnm:Name>Figure4</gnm:Name>
      <gnm:MaxCol>13</gnm:MaxCol>
      <gnm:MaxRow>81</gnm:MaxRow>
      <gnm:Zoom>1</gnm:Zoom>
      <gnm:Names>
        <gnm:Name>
          <gnm:name>Print_Area</gnm:name>
          <gnm:value>#REF!</gnm:value>
          <gnm:position>A1</gnm:position>
        </gnm:Name>
        <gnm:Name>
          <gnm:name>Sheet_Title</gnm:name>
          <gnm:value>&quot;Figure4&quot;</gnm:value>
          <gnm:position>A1</gnm:position>
        </gnm:Name>
      </gnm:Names>
      <gnm:PrintInformation>
        <gnm:Margins>
          <gnm:top Points="120" PrefUnit="mm"/>
          <gnm:bottom Points="120" PrefUnit="mm"/>
          <gnm:left Points="72" PrefUnit="mm"/>
          <gnm:right Points="72" PrefUnit="mm"/>
          <gnm:header Points="72" PrefUnit="mm"/>
          <gnm:footer Points="72" PrefUnit="mm"/>
        </gnm:Margins>
        <gnm:Scale type="percentage" percentage="100"/>
        <gnm:vcenter value="0"/>
        <gnm:hcenter value="0"/>
        <gnm:grid value="0"/>
        <gnm:even_if_only_styles value="0"/>
        <gnm:monochrome value="0"/>
        <gnm:draft value="0"/>
        <gnm:titles value="0"/>
        <gnm:do_not_print value="0"/>
        <gnm:print_range value="GNM_PRINT_ACTIVE_SHEET"/>
        <gnm:order>d_then_r</gnm:order>
        <gnm:orientation>portrait</gnm:orientation>
        <gnm:Header Left="" Middle="&amp;[TAB]" Right=""/>
        <gnm:Footer Left="" Middle="Page &amp;[PAGE]" Right=""/>
        <gnm:paper>iso_a4</gnm:paper>
        <gnm:comments placement="GNM_PRINT_COMMENTS_IN_PLACE"/>
        <gnm:errors PrintErrorsAs="GNM_PRINT_ERRORS_AS_DISPLAYED"/>
      </gnm:PrintInformation>
      <gnm:Styles>
        <gnm:StyleRegion startCol="0" startRow="0" endCol="16383" endRow="1048575">
          <gnm:Style HAlign="GNM_HALIGN_GENERAL" VAlign="GNM_VALIGN_BOTTOM" WrapText="0" ShrinkToFit="0" Rotation="0" Shade="0" Indent="0" Locked="1" Hidden="0" Fore="0:0:0" Back="FFFF:FFFF:FFFF" PatternColor="0:0:0" Format="General">
            <gnm:Font Unit="10" Bold="0" Italic="0" Underline="0" StrikeThrough="0" Script="0">Sans</gnm:Font>
          </gnm:Style>
        </gnm:StyleRegion>
      </gnm:Styles>
      <gnm:Cols DefaultSizePts="48">
        <gnm:ColInfo No="0" Unit="108"/>
        <gnm:ColInfo No="1" Unit="116.3"/>
        <gnm:ColInfo No="2" Unit="108"/>
        <gnm:ColInfo No="3" Unit="116.3"/>
        <gnm:ColInfo No="4" Unit="108"/>
        <gnm:ColInfo No="5" Unit="116.3"/>
        <gnm:ColInfo No="6" Unit="108"/>
        <gnm:ColInfo No="7" Unit="116.3"/>
        <gnm:ColInfo No="8" Unit="108"/>
        <gnm:ColInfo No="9" Unit="116.3"/>
        <gnm:ColInfo No="10" Unit="108"/>
        <gnm:ColInfo No="11" Unit="116.3"/>
        <gnm:ColInfo No="12" Unit="108"/>
        <gnm:ColInfo No="13" Unit="116.3"/>
      </gnm:Cols>
      <gnm:Rows DefaultSizePts="12.75"/>
      <gnm:Selections CursorCol="0" CursorRow="1">
        <gnm:Selection startCol="0" startRow="1" endCol="8" endRow="1"/>
      </gnm:Selections>
      <gnm:Cells>
        <gnm:Cell Row="0" Col="0" ValueType="60">Africa</gnm:Cell>
        <gnm:Cell Row="0" Col="2" ValueType="60">Asia</gnm:Cell>
        <gnm:Cell Row="0" Col="4" ValueType="60">Australia</gnm:Cell>
        <gnm:Cell Row="0" Col="6" ValueType="60">Europe</gnm:Cell>
        <gnm:Cell Row="0" Col="8" ValueType="60">North America</gnm:Cell>
        <gnm:Cell Row="0" Col="10" ValueType="60">South America</gnm:Cell>
        <gnm:Cell Row="0" Col="12" ValueType="60">Size Study</gnm:Cell>
        <gnm:Cell Row="1" Col="0" ValueType="60">x-axis</gnm:Cell>
        <gnm:Cell Row="1" Col="1" ValueType="60">y-axis</gnm:Cell>
        <gnm:Cell Row="1" Col="2" ValueType="60">x-axis</gnm:Cell>
        <gnm:Cell Row="1" Col="3" ValueType="60">y-axis</gnm:Cell>
        <gnm:Cell Row="1" Col="4" ValueType="60">x-axis</gnm:Cell>
        <gnm:Cell Row="1" Col="5" ValueType="60">y-axis</gnm:Cell>
        <gnm:Cell Row="1" Col="6" ValueType="60">x-axis</gnm:Cell>
        <gnm:Cell Row="1" Col="7" ValueType="60">y-axis</gnm:Cell>
        <gnm:Cell Row="1" Col="8" ValueType="60">x-axis</gnm:Cell>
        <gnm:Cell Row="1" Col="9" ValueType="60">y-axis</gnm:Cell>
        <gnm:Cell Row="1" Col="10" ValueType="60">x-axis</gnm:Cell>
        <gnm:Cell Row="1" Col="11" ValueType="60">y-axis</gnm:Cell>
        <gnm:Cell Row="1" Col="12" ValueType="60">x-axis</gnm:Cell>
        <gnm:Cell Row="1" Col="13" ValueType="60">y-axis</gnm:Cell>
        <gnm:Cell Row="2" Col="0" ValueType="40">2.1017111752470701</gnm:Cell>
        <gnm:Cell Row="2" Col="1" ValueType="40">-0.11664526107294999</gnm:Cell>
        <gnm:Cell Row="2" Col="2" ValueType="40">2.2763501138817102</gnm:Cell>
        <gnm:Cell Row="2" Col="3" ValueType="40">-0.11194458013592</gnm:Cell>
        <gnm:Cell Row="2" Col="4" ValueType="40">2.1130026829639599</gnm:Cell>
        <gnm:Cell Row="2" Col="5" ValueType="40">-0.43322454239418001</gnm:Cell>
        <gnm:Cell Row="2" Col="6" ValueType="40">2.2349851604872302</gnm:Cell>
        <gnm:Cell Row="2" Col="7" ValueType="40">-0.10403301130002</gnm:Cell>
        <gnm:Cell Row="2" Col="8" ValueType="40">2.3199381088537399</gnm:Cell>
        <gnm:Cell Row="2" Col="9" ValueType="40">-0.15132611039335001</gnm:Cell>
        <gnm:Cell Row="2" Col="10" ValueType="40">2.1192040927030802</gnm:Cell>
        <gnm:Cell Row="2" Col="11" ValueType="40">-0.11939807267188</gnm:Cell>
        <gnm:Cell Row="2" Col="12" ValueType="40">2.4297522800024098</gnm:Cell>
        <gnm:Cell Row="2" Col="13" ValueType="40">-0.34337474223943998</gnm:Cell>
        <gnm:Cell Row="3" Col="0" ValueType="40">2.4027411709110602</gnm:Cell>
        <gnm:Cell Row="3" Col="1" ValueType="40">-0.10261651244545</gnm:Cell>
        <gnm:Cell Row="3" Col="2" ValueType="40">2.5773801095456901</gnm:Cell>
        <gnm:Cell Row="3" Col="3" ValueType="40">-0.094553734629309993</gnm:Cell>
        <gnm:Cell Row="3" Col="4" ValueType="40">2.4140326786279398</gnm:Cell>
        <gnm:Cell Row="3" Col="5" ValueType="40">-0.41802587164746002</gnm:Cell>
        <gnm:Cell Row="3" Col="6" ValueType="40">2.5360151561512101</gnm:Cell>
        <gnm:Cell Row="3" Col="7" ValueType="40">-0.07112498898531</gnm:Cell>
        <gnm:Cell Row="3" Col="8" ValueType="40">2.6209681045177202</gnm:Cell>
        <gnm:Cell Row="3" Col="9" ValueType="40">-0.13491150217089001</gnm:Cell>
        <gnm:Cell Row="3" Col="10" ValueType="40">2.4202340883670601</gnm:Cell>
        <gnm:Cell Row="3" Col="11" ValueType="40">-0.092950524955290006</gnm:Cell>
        <gnm:Cell Row="3" Col="12" ValueType="40">2.8881794939183201</gnm:Cell>
        <gnm:Cell Row="3" Col="13" ValueType="40">-0.35349771071510999</gnm:Cell>
        <gnm:Cell Row="4" Col="0" ValueType="40">2.5788324299667398</gnm:Cell>
        <gnm:Cell Row="4" Col="1" ValueType="40">-0.091544496724690005</gnm:Cell>
        <gnm:Cell Row="4" Col="2" ValueType="40">2.7534713686013701</gnm:Cell>
        <gnm:Cell Row="4" Col="3" ValueType="40">-0.078793804487569993</gnm:Cell>
        <gnm:Cell Row="4" Col="4" ValueType="40">2.5901239376836198</gnm:Cell>
        <gnm:Cell Row="4" Col="5" ValueType="40">-0.40448189424813003</gnm:Cell>
        <gnm:Cell Row="4" Col="6" ValueType="40">2.7121064152068999</gnm:Cell>
        <gnm:Cell Row="4" Col="7" ValueType="40">-0.04194032243115</gnm:Cell>
        <gnm:Cell Row="4" Col="8" ValueType="40">2.7970593635733998</gnm:Cell>
        <gnm:Cell Row="4" Col="9" ValueType="40">-0.12065350247485999</gnm:Cell>
        <gnm:Cell Row="4" Col="10" ValueType="40">2.5963253474227499</gnm:Cell>
        <gnm:Cell Row="4" Col="11" ValueType="40">-0.068349731794990001</gnm:Cell>
        <gnm:Cell Row="4" Col="12" ValueType="40">3.0025979807199099</gnm:Cell>
        <gnm:Cell Row="4" Col="13" ValueType="40">-0.38903868725460999</gnm:Cell>
        <gnm:Cell Row="5" Col="0" ValueType="40">2.7037711665750401</gnm:Cell>
        <gnm:Cell Row="5" Col="1" ValueType="40">-0.079997977681909999</gnm:Cell>
        <gnm:Cell Row="5" Col="2" ValueType="40">2.87841010520967</gnm:Cell>
        <gnm:Cell Row="5" Col="3" ValueType="40">-0.069723347922279993</gnm:Cell>
        <gnm:Cell Row="5" Col="4" ValueType="40">2.7150626742919202</gnm:Cell>
        <gnm:Cell Row="5" Col="5" ValueType="40">-0.39176820540667001</gnm:Cell>
        <gnm:Cell Row="5" Col="6" ValueType="40">2.8370451518151998</gnm:Cell>
        <gnm:Cell Row="5" Col="7" ValueType="40">-0.031257490688480001</gnm:Cell>
        <gnm:Cell Row="5" Col="8" ValueType="40">2.9219981001817001</gnm:Cell>
        <gnm:Cell Row="5" Col="9" ValueType="40">-0.10721894958327</gnm:Cell>
        <gnm:Cell Row="5" Col="10" ValueType="40">2.7212640840310498</gnm:Cell>
        <gnm:Cell Row="5" Col="11" ValueType="40">-0.045828146234729999</gnm:Cell>
        <gnm:Cell Row="5" Col="12" ValueType="40">2.47567118832443</gnm:Cell>
        <gnm:Cell Row="5" Col="13" ValueType="40">-0.33973158627958</gnm:Cell>
        <gnm:Cell Row="6" Col="0" ValueType="40">2.8006811795830902</gnm:Cell>
        <gnm:Cell Row="6" Col="1" ValueType="40">-0.068010107643369996</gnm:Cell>
        <gnm:Cell Row="6" Col="2" ValueType="40">2.9753201182177298</gnm:Cell>
        <gnm:Cell Row="6" Col="3" ValueType="40">-0.065470121988180002</gnm:Cell>
        <gnm:Cell Row="6" Col="4" ValueType="40">2.81197268729998</gnm:Cell>
        <gnm:Cell Row="6" Col="5" ValueType="40">-0.38563918171832001</gnm:Cell>
        <gnm:Cell Row="6" Col="6" ValueType="40">2.9339551648232498</gnm:Cell>
        <gnm:Cell Row="6" Col="7" ValueType="40">-0.01251209049162</gnm:Cell>
        <gnm:Cell Row="6" Col="8" ValueType="40">3.0189081131897599</gnm:Cell>
        <gnm:Cell Row="6" Col="9" ValueType="40">-0.091934287693510003</gnm:Cell>
        <gnm:Cell Row="6" Col="10" ValueType="40">2.8181740970390998</gnm:Cell>
        <gnm:Cell Row="6" Col="11" ValueType="40">-0.037097720340549999</gnm:Cell>
        <gnm:Cell Row="6" Col="12" ValueType="40">2.7795964912578199</gnm:Cell>
        <gnm:Cell Row="6" Col="13" ValueType="40">-0.37080506958642001</gnm:Cell>
        <gnm:Cell Row="7" Col="0" ValueType="40">2.8798624256307201</gnm:Cell>
        <gnm:Cell Row="7" Col="1" ValueType="40">-0.049562645407529998</gnm:Cell>
        <gnm:Cell Row="7" Col="2" ValueType="40">3.05450136426535</gnm:Cell>
        <gnm:Cell Row="7" Col="3" ValueType="40">-0.053260303543279999</gnm:Cell>
        <gnm:Cell Row="7" Col="4" ValueType="40">2.8911539333476002</gnm:Cell>
        <gnm:Cell Row="7" Col="5" ValueType="40">-0.37708928737778002</gnm:Cell>
        <gnm:Cell Row="7" Col="6" ValueType="40">3.0131364108708798</gnm:Cell>
        <gnm:Cell Row="7" Col="7" ValueType="40">-0.00108654485353</gnm:Cell>
        <gnm:Cell Row="7" Col="8" ValueType="40">3.0980893592373899</gnm:Cell>
        <gnm:Cell Row="7" Col="9" ValueType="40">-0.012364566135960001</gnm:Cell>
        <gnm:Cell Row="7" Col="10" ValueType="40">2.8973553430867298</gnm:Cell>
        <gnm:Cell Row="7" Col="11" ValueType="40">-0.02670396167262</gnm:Cell>
        <gnm:Cell Row="8" Col="0" ValueType="40">2.9468092152613301</gnm:Cell>
        <gnm:Cell Row="8" Col="1" ValueType="40">-0.045046448455490003</gnm:Cell>
        <gnm:Cell Row="8" Col="2" ValueType="40">3.1214481538959702</gnm:Cell>
        <gnm:Cell Row="8" Col="3" ValueType="40">-0.04904487207805</gnm:Cell>
        <gnm:Cell Row="8" Col="4" ValueType="40">2.9581007229782199</gnm:Cell>
        <gnm:Cell Row="8" Col="5" ValueType="40">-0.34360684105279998</gnm:Cell>
        <gnm:Cell Row="8" Col="6" ValueType="40">3.0800832005014902</gnm:Cell>
        <gnm:Cell Row="8" Col="7" ValueType="40">0.0075072207164900004</gnm:Cell>
        <gnm:Cell Row="8" Col="8" ValueType="40">3.1650361488679999</gnm:Cell>
        <gnm:Cell Row="8" Col="9" ValueType="40">-0.00483912226852</gnm:Cell>
        <gnm:Cell Row="8" Col="10" ValueType="40">2.9643021327173402</gnm:Cell>
        <gnm:Cell Row="8" Col="11" ValueType="40">-0.0090241304912599997</gnm:Cell>
        <gnm:Cell Row="9" Col="0" ValueType="40">3.0048011622390201</gnm:Cell>
        <gnm:Cell Row="9" Col="1" ValueType="40">-0.039778028859059997</gnm:Cell>
        <gnm:Cell Row="9" Col="2" ValueType="40">3.1794401008736499</gnm:Cell>
        <gnm:Cell Row="9" Col="3" ValueType="40">-0.042466872991850001</gnm:Cell>
        <gnm:Cell Row="9" Col="4" ValueType="40">3.0160926699559001</gnm:Cell>
        <gnm:Cell Row="9" Col="5" ValueType="40">-0.33268005419462998</gnm:Cell>
        <gnm:Cell Row="9" Col="6" ValueType="40">3.1380751474791801</gnm:Cell>
        <gnm:Cell Row="9" Col="7" ValueType="40">0.017059290864460001</gnm:Cell>
        <gnm:Cell Row="9" Col="8" ValueType="40">3.2230280958456801</gnm:Cell>
        <gnm:Cell Row="9" Col="9" ValueType="40">0.0058000446646899999</gnm:Cell>
        <gnm:Cell Row="9" Col="10" ValueType="40">3.0222940796950302</gnm:Cell>
        <gnm:Cell Row="9" Col="11" ValueType="40">-0.0037365863853100001</gnm:Cell>
        <gnm:Cell Row="10" Col="0" ValueType="40">3.0559536846864002</gnm:Cell>
        <gnm:Cell Row="10" Col="1" ValueType="40">-0.036078167802509997</gnm:Cell>
        <gnm:Cell Row="10" Col="2" ValueType="40">3.23059262332103</gnm:Cell>
        <gnm:Cell Row="10" Col="3" ValueType="40">-0.026651064989489999</gnm:Cell>
        <gnm:Cell Row="10" Col="4" ValueType="40">3.0672451924032802</gnm:Cell>
        <gnm:Cell Row="10" Col="5" ValueType="40">-0.33335171859161</gnm:Cell>
        <gnm:Cell Row="10" Col="6" ValueType="40">3.1892276699265598</gnm:Cell>
        <gnm:Cell Row="10" Col="7" ValueType="40">0.022169214902770001</gnm:Cell>
        <gnm:Cell Row="10" Col="8" ValueType="40">3.2741806182930699</gnm:Cell>
        <gnm:Cell Row="10" Col="9" ValueType="40">0.024382067585409999</gnm:Cell>
        <gnm:Cell Row="10" Col="10" ValueType="40">3.0734466021424098</gnm:Cell>
        <gnm:Cell Row="10" Col="11" ValueType="40">0.0064272947411</gnm:Cell>
        <gnm:Cell Row="11" Col="0" ValueType="40">3.1017111752470701</gnm:Cell>
        <gnm:Cell Row="11" Col="1" ValueType="40">-0.025868635143830001</gnm:Cell>
        <gnm:Cell Row="11" Col="2" ValueType="40">3.2763501138817102</gnm:Cell>
        <gnm:Cell Row="11" Col="3" ValueType="40">-0.021040931120800001</gnm:Cell>
        <gnm:Cell Row="11" Col="4" ValueType="40">3.1130026829639599</gnm:Cell>
        <gnm:Cell Row="11" Col="5" ValueType="40">-0.32256161466830002</gnm:Cell>
        <gnm:Cell Row="11" Col="6" ValueType="40">3.2349851604872302</gnm:Cell>
        <gnm:Cell Row="11" Col="7" ValueType="40">0.034841987587879999</gnm:Cell>
        <gnm:Cell Row="11" Col="8" ValueType="40">3.3199381088537399</gnm:Cell>
        <gnm:Cell Row="11" Col="9" ValueType="40">0.033626758512960001</gnm:Cell>
        <gnm:Cell Row="11" Col="10" ValueType="40">3.1192040927030802</gnm:Cell>
        <gnm:Cell Row="11" Col="11" ValueType="40">0.013648921069650001</gnm:Cell>
        <gnm:Cell Row="12" Col="0" ValueType="40">3.4027411709110602</gnm:Cell>
        <gnm:Cell Row="12" Col="1" ValueType="40">0.052798556594370001</gnm:Cell>
        <gnm:Cell Row="12" Col="2" ValueType="40">3.3177427990399302</gnm:Cell>
        <gnm:Cell Row="12" Col="3" ValueType="40">-0.0095040969847099994</gnm:Cell>
        <gnm:Cell Row="12" Col="4" ValueType="40">3.1543953681221799</gnm:Cell>
        <gnm:Cell Row="12" Col="5" ValueType="40">-0.32004363833638999</gnm:Cell>
        <gnm:Cell Row="12" Col="6" ValueType="40">3.27637784564546</gnm:Cell>
        <gnm:Cell Row="12" Col="7" ValueType="40">0.041442000204820001</gnm:Cell>
        <gnm:Cell Row="12" Col="8" ValueType="40">3.3613307940119701</gnm:Cell>
        <gnm:Cell Row="12" Col="9" ValueType="40">0.03791200414306</gnm:Cell>
        <gnm:Cell Row="12" Col="10" ValueType="40">3.16059677786131</gnm:Cell>
        <gnm:Cell Row="12" Col="11" ValueType="40">0.021230190417009999</gnm:Cell>
        <gnm:Cell Row="13" Col="0" ValueType="40">3.5788324299667398</gnm:Cell>
        <gnm:Cell Row="13" Col="1" ValueType="40">0.095397512654449998</gnm:Cell>
        <gnm:Cell Row="13" Col="2" ValueType="40">3.3555313599293299</gnm:Cell>
        <gnm:Cell Row="13" Col="3" ValueType="40">-0.00131354212539</gnm:Cell>
        <gnm:Cell Row="13" Col="4" ValueType="40">3.1921839290115801</gnm:Cell>
        <gnm:Cell Row="13" Col="5" ValueType="40">-0.30636018509777002</gnm:Cell>
        <gnm:Cell Row="13" Col="6" ValueType="40">3.3141664065348602</gnm:Cell>
        <gnm:Cell Row="13" Col="7" ValueType="40">0.048473496401829998</gnm:Cell>
        <gnm:Cell Row="13" Col="8" ValueType="40">3.3991193549013698</gnm:Cell>
        <gnm:Cell Row="13" Col="9" ValueType="40">0.044285308206839999</gnm:Cell>
        <gnm:Cell Row="13" Col="10" ValueType="40">3.1983853387507102</gnm:Cell>
        <gnm:Cell Row="13" Col="11" ValueType="40">0.02539008487385</gnm:Cell>
        <gnm:Cell Row="14" Col="0" ValueType="40">3.7037711665750401</gnm:Cell>
        <gnm:Cell Row="14" Col="1" ValueType="40">0.11012771689338</gnm:Cell>
        <gnm:Cell Row="14" Col="2" ValueType="40">3.3902934661885502</gnm:Cell>
        <gnm:Cell Row="14" Col="3" ValueType="40">0.0052971945102500001</gnm:Cell>
        <gnm:Cell Row="14" Col="4" ValueType="40">3.2269460352707999</gnm:Cell>
        <gnm:Cell Row="14" Col="5" ValueType="40">-0.29067354843456999</gnm:Cell>
        <gnm:Cell Row="14" Col="6" ValueType="40">3.3489285127940698</gnm:Cell>
        <gnm:Cell Row="14" Col="7" ValueType="40">0.057459883226760003</gnm:Cell>
        <gnm:Cell Row="14" Col="8" ValueType="40">3.4338814611605799</gnm:Cell>
        <gnm:Cell Row="14" Col="9" ValueType="40">0.051886041644669999</gnm:Cell>
        <gnm:Cell Row="14" Col="10" ValueType="40">3.2331474450099198</gnm:Cell>
        <gnm:Cell Row="14" Col="11" ValueType="40">0.033975432143260001</gnm:Cell>
        <gnm:Cell Row="15" Col="0" ValueType="40">3.8006811795830902</gnm:Cell>
        <gnm:Cell Row="15" Col="1" ValueType="40">0.12795354661017</gnm:Cell>
        <gnm:Cell Row="15" Col="2" ValueType="40">3.4224781495599501</gnm:Cell>
        <gnm:Cell Row="15" Col="3" ValueType="40">0.010327680821300001</gnm:Cell>
        <gnm:Cell Row="15" Col="4" ValueType="40">3.2591307186421998</gnm:Cell>
        <gnm:Cell Row="15" Col="5" ValueType="40">-0.28719859180843998</gnm:Cell>
        <gnm:Cell Row="15" Col="6" ValueType="40">3.3811131961654701</gnm:Cell>
        <gnm:Cell Row="15" Col="7" ValueType="40">0.064414739892010006</gnm:Cell>
        <gnm:Cell Row="15" Col="8" ValueType="40">3.4660661445319798</gnm:Cell>
        <gnm:Cell Row="15" Col="9" ValueType="40">0.058537139493899999</gnm:Cell>
        <gnm:Cell Row="15" Col="10" ValueType="40">3.2653321283813201</gnm:Cell>
        <gnm:Cell Row="15" Col="11" ValueType="40">0.042677672957729999</gnm:Cell>
        <gnm:Cell Row="16" Col="0" ValueType="40">3.8798624256307201</gnm:Cell>
        <gnm:Cell Row="16" Col="1" ValueType="40">0.14176847377478999</gnm:Cell>
        <gnm:Cell Row="16" Col="2" ValueType="40">3.4524413729373902</gnm:Cell>
        <gnm:Cell Row="16" Col="3" ValueType="40">0.020469122467950001</gnm:Cell>
        <gnm:Cell Row="16" Col="4" ValueType="40">3.2890939420196399</gnm:Cell>
        <gnm:Cell Row="16" Col="5" ValueType="40">-0.27637747115115002</gnm:Cell>
        <gnm:Cell Row="16" Col="6" ValueType="40">3.4110764195429102</gnm:Cell>
        <gnm:Cell Row="16" Col="7" ValueType="40">0.069810402471139996</gnm:Cell>
        <gnm:Cell Row="16" Col="8" ValueType="40">3.4960293679094199</gnm:Cell>
        <gnm:Cell Row="16" Col="9" ValueType="40">0.061413111925469999</gnm:Cell>
        <gnm:Cell Row="16" Col="10" ValueType="40">3.2952953517587602</gnm:Cell>
        <gnm:Cell Row="16" Col="11" ValueType="40">0.04868921338861</gnm:Cell>
        <gnm:Cell Row="17" Col="0" ValueType="40">3.9468092152613301</gnm:Cell>
        <gnm:Cell Row="17" Col="1" ValueType="40">0.14861095816020001</gnm:Cell>
        <gnm:Cell Row="17" Col="2" ValueType="40">3.4804700965376298</gnm:Cell>
        <gnm:Cell Row="17" Col="3" ValueType="40">0.027585596606260001</gnm:Cell>
        <gnm:Cell Row="17" Col="4" ValueType="40">3.31712266561988</gnm:Cell>
        <gnm:Cell Row="17" Col="5" ValueType="40">-0.26712377426872003</gnm:Cell>
        <gnm:Cell Row="17" Col="6" ValueType="40">3.4391051431431601</gnm:Cell>
        <gnm:Cell Row="17" Col="7" ValueType="40">0.076063676471460007</gnm:Cell>
        <gnm:Cell Row="17" Col="8" ValueType="40">3.5240580915096702</gnm:Cell>
        <gnm:Cell Row="17" Col="9" ValueType="40">0.065622655760709997</gnm:Cell>
        <gnm:Cell Row="17" Col="10" ValueType="40">3.3233240753590101</gnm:Cell>
        <gnm:Cell Row="17" Col="11" ValueType="40">0.058738791297529999</gnm:Cell>
        <gnm:Cell Row="18" Col="0" ValueType="40">4.0048011622390201</gnm:Cell>
        <gnm:Cell Row="18" Col="1" ValueType="40">0.15668212781140001</gnm:Cell>
        <gnm:Cell Row="18" Col="2" ValueType="40">3.5067990352599798</gnm:Cell>
        <gnm:Cell Row="18" Col="3" ValueType="40">0.03218875958451</gnm:Cell>
        <gnm:Cell Row="18" Col="4" ValueType="40">3.34345160434223</gnm:Cell>
        <gnm:Cell Row="18" Col="5" ValueType="40">-0.26201260121881997</gnm:Cell>
        <gnm:Cell Row="18" Col="6" ValueType="40">3.4654340818655101</gnm:Cell>
        <gnm:Cell Row="18" Col="7" ValueType="40">0.081522082268379994</gnm:Cell>
        <gnm:Cell Row="18" Col="8" ValueType="40">3.5503870302320202</gnm:Cell>
        <gnm:Cell Row="18" Col="9" ValueType="40">0.066403756242460005</gnm:Cell>
        <gnm:Cell Row="18" Col="10" ValueType="40">3.3496530140813601</gnm:Cell>
        <gnm:Cell Row="18" Col="11" ValueType="40">0.063881619738580003</gnm:Cell>
        <gnm:Cell Row="19" Col="0" ValueType="40">4.0559536846863997</gnm:Cell>
        <gnm:Cell Row="19" Col="1" ValueType="40">0.16035226694346999</gnm:Cell>
        <gnm:Cell Row="19" Col="2" ValueType="40">3.5316226189850202</gnm:Cell>
        <gnm:Cell Row="19" Col="3" ValueType="40">0.037040094798759998</gnm:Cell>
        <gnm:Cell Row="19" Col="4" ValueType="40">3.3682751880672699</gnm:Cell>
        <gnm:Cell Row="19" Col="5" ValueType="40">-0.26118867349717001</gnm:Cell>
        <gnm:Cell Row="19" Col="6" ValueType="40">3.4902576655905402</gnm:Cell>
        <gnm:Cell Row="19" Col="7" ValueType="40">0.091312598879580001</gnm:Cell>
        <gnm:Cell Row="19" Col="8" ValueType="40">3.5752106139570499</gnm:Cell>
        <gnm:Cell Row="19" Col="9" ValueType="40">0.070285619494629997</gnm:Cell>
        <gnm:Cell Row="19" Col="10" ValueType="40">3.3744765978063902</gnm:Cell>
        <gnm:Cell Row="19" Col="11" ValueType="40">0.067019305747149996</gnm:Cell>
        <gnm:Cell Row="20" Col="0" ValueType="40">4.1017111752470701</gnm:Cell>
        <gnm:Cell Row="20" Col="1" ValueType="40">0.16630720440964999</gnm:Cell>
        <gnm:Cell Row="20" Col="2" ValueType="40">3.5551037148345399</gnm:Cell>
        <gnm:Cell Row="20" Col="3" ValueType="40">0.04332549518921</gnm:Cell>
        <gnm:Cell Row="20" Col="4" ValueType="40">3.3917562839167901</gnm:Cell>
        <gnm:Cell Row="20" Col="5" ValueType="40">-0.25679711665242999</gnm:Cell>
        <gnm:Cell Row="20" Col="6" ValueType="40">3.5137387614400599</gnm:Cell>
        <gnm:Cell Row="20" Col="7" ValueType="40">0.094565616921240006</gnm:Cell>
        <gnm:Cell Row="20" Col="8" ValueType="40">3.59869170980657</gnm:Cell>
        <gnm:Cell Row="20" Col="9" ValueType="40">0.07439436586433</gnm:Cell>
        <gnm:Cell Row="20" Col="10" ValueType="40">3.3979576936559099</gnm:Cell>
        <gnm:Cell Row="20" Col="11" ValueType="40">0.070653574832630003</gnm:Cell>
        <gnm:Cell Row="21" Col="0" ValueType="40">4.1431038604052999</gnm:Cell>
        <gnm:Cell Row="21" Col="1" ValueType="40">0.17303811116533999</gnm:Cell>
        <gnm:Cell Row="21" Col="2" ValueType="40">3.5773801095456901</gnm:Cell>
        <gnm:Cell Row="21" Col="3" ValueType="40">0.049889425910879998</gnm:Cell>
        <gnm:Cell Row="21" Col="4" ValueType="40">3.4140326786279398</gnm:Cell>
        <gnm:Cell Row="21" Col="5" ValueType="40">-0.21333912916181</gnm:Cell>
        <gnm:Cell Row="21" Col="6" ValueType="40">3.5360151561512101</gnm:Cell>
        <gnm:Cell Row="21" Col="7" ValueType="40">0.10087943161483</gnm:Cell>
        <gnm:Cell Row="21" Col="8" ValueType="40">3.6209681045177202</gnm:Cell>
        <gnm:Cell Row="21" Col="9" ValueType="40">0.076489577065110004</gnm:Cell>
        <gnm:Cell Row="21" Col="10" ValueType="40">3.4202340883670601</gnm:Cell>
        <gnm:Cell Row="21" Col="11" ValueType="40">0.076986923465099999</gnm:Cell>
        <gnm:Cell Row="22" Col="0" ValueType="40">4.1808924212946996</gnm:Cell>
        <gnm:Cell Row="22" Col="1" ValueType="40">0.17846297521873999</gnm:Cell>
        <gnm:Cell Row="22" Col="2" ValueType="40">3.5985694086156301</gnm:Cell>
        <gnm:Cell Row="22" Col="3" ValueType="40">0.054594249840199997</gnm:Cell>
        <gnm:Cell Row="22" Col="4" ValueType="40">3.4352219776978798</gnm:Cell>
        <gnm:Cell Row="22" Col="5" ValueType="40">-0.21040343142616999</gnm:Cell>
        <gnm:Cell Row="22" Col="6" ValueType="40">3.5572044552211501</gnm:Cell>
        <gnm:Cell Row="22" Col="7" ValueType="40">0.10608031463971999</gnm:Cell>
        <gnm:Cell Row="22" Col="8" ValueType="40">3.6421574035876598</gnm:Cell>
        <gnm:Cell Row="22" Col="9" ValueType="40">0.079573856565350001</gnm:Cell>
        <gnm:Cell Row="22" Col="10" ValueType="40">3.4414233874370002</gnm:Cell>
        <gnm:Cell Row="22" Col="11" ValueType="40">0.08071410409542</gnm:Cell>
        <gnm:Cell Row="23" Col="0" ValueType="40">4.2156545275539097</gnm:Cell>
        <gnm:Cell Row="23" Col="1" ValueType="40">0.18371269710665999</gnm:Cell>
        <gnm:Cell Row="23" Col="2" ValueType="40">3.6187727947039199</gnm:Cell>
        <gnm:Cell Row="23" Col="3" ValueType="40">0.059860738739789997</gnm:Cell>
        <gnm:Cell Row="23" Col="4" ValueType="40">3.45542536378617</gnm:Cell>
        <gnm:Cell Row="23" Col="5" ValueType="40">-0.20623160044905001</gnm:Cell>
        <gnm:Cell Row="23" Col="6" ValueType="40">3.5774078413094399</gnm:Cell>
        <gnm:Cell Row="23" Col="7" ValueType="40">0.11093926360255001</gnm:Cell>
        <gnm:Cell Row="23" Col="8" ValueType="40">3.66236078967595</gnm:Cell>
        <gnm:Cell Row="23" Col="9" ValueType="40">0.080891465321319994</gnm:Cell>
        <gnm:Cell Row="23" Col="10" ValueType="40">3.4616267735252899</gnm:Cell>
        <gnm:Cell Row="23" Col="11" ValueType="40">0.085341977324289997</gnm:Cell>
        <gnm:Cell Row="24" Col="0" ValueType="40">4.24783921092531</gnm:Cell>
        <gnm:Cell Row="24" Col="1" ValueType="40">0.18577186414599001</gnm:Cell>
        <gnm:Cell Row="24" Col="2" ValueType="40">3.6380779498993001</gnm:Cell>
        <gnm:Cell Row="24" Col="3" ValueType="40">0.064982935892610005</gnm:Cell>
        <gnm:Cell Row="24" Col="4" ValueType="40">3.4747305189815498</gnm:Cell>
        <gnm:Cell Row="24" Col="5" ValueType="40">-0.19616111574277001</gnm:Cell>
        <gnm:Cell Row="24" Col="6" ValueType="40">3.5967129965048299</gnm:Cell>
        <gnm:Cell Row="24" Col="7" ValueType="40">0.11550229611452</gnm:Cell>
        <gnm:Cell Row="24" Col="8" ValueType="40">3.6816659448713298</gnm:Cell>
        <gnm:Cell Row="24" Col="9" ValueType="40">0.083904128385580007</gnm:Cell>
        <gnm:Cell Row="24" Col="10" ValueType="40">3.4809319287206799</gnm:Cell>
        <gnm:Cell Row="24" Col="11" ValueType="40">0.088850399227860005</gnm:Cell>
        <gnm:Cell Row="25" Col="0" ValueType="40">4.2778024343027603</gnm:Cell>
        <gnm:Cell Row="25" Col="1" ValueType="40">0.18794382075381999</gnm:Cell>
        <gnm:Cell Row="25" Col="2" ValueType="40">3.6565613555933201</gnm:Cell>
        <gnm:Cell Row="25" Col="3" ValueType="40">0.068021770759889993</gnm:Cell>
        <gnm:Cell Row="25" Col="4" ValueType="40">3.4932139246755698</gnm:Cell>
        <gnm:Cell Row="25" Col="5" ValueType="40">-0.19250729317661999</gnm:Cell>
        <gnm:Cell Row="25" Col="6" ValueType="40">3.6151964021988401</gnm:Cell>
        <gnm:Cell Row="25" Col="7" ValueType="40">0.11614270353388</gnm:Cell>
        <gnm:Cell Row="25" Col="8" ValueType="40">3.7001493505653502</gnm:Cell>
        <gnm:Cell Row="25" Col="9" ValueType="40">0.087318802771170004</gnm:Cell>
        <gnm:Cell Row="25" Col="10" ValueType="40">3.4994153344146901</gnm:Cell>
        <gnm:Cell Row="25" Col="11" ValueType="40">0.093076222231889993</gnm:Cell>
        <gnm:Cell Row="26" Col="0" ValueType="40">4.3058311579030004</gnm:Cell>
        <gnm:Cell Row="26" Col="1" ValueType="40">0.18968579909117</gnm:Cell>
        <gnm:Cell Row="26" Col="2" ValueType="40">3.6742901225537499</gnm:Cell>
        <gnm:Cell Row="26" Col="3" ValueType="40">0.072002878952150004</gnm:Cell>
        <gnm:Cell Row="26" Col="4" ValueType="40">3.510942691636</gnm:Cell>
        <gnm:Cell Row="26" Col="5" ValueType="40">-0.19239073248001001</gnm:Cell>
        <gnm:Cell Row="26" Col="6" ValueType="40">3.6329251691592699</gnm:Cell>
        <gnm:Cell Row="26" Col="7" ValueType="40">0.12083614511833</gnm:Cell>
        <gnm:Cell Row="26" Col="8" ValueType="40">3.71787811752578</gnm:Cell>
        <gnm:Cell Row="26" Col="9" ValueType="40">0.091296005966719995</gnm:Cell>
        <gnm:Cell Row="26" Col="10" ValueType="40">3.5171441013751199</gnm:Cell>
        <gnm:Cell Row="26" Col="11" ValueType="40">0.097150938942609996</gnm:Cell>
        <gnm:Cell Row="27" Col="0" ValueType="40">4.3321600966253504</gnm:Cell>
        <gnm:Cell Row="27" Col="1" ValueType="40">0.19053134529102</gnm:Cell>
        <gnm:Cell Row="27" Col="2" ValueType="40">3.6913234618525301</gnm:Cell>
        <gnm:Cell Row="27" Col="3" ValueType="40">0.076243310504249998</gnm:Cell>
        <gnm:Cell Row="27" Col="4" ValueType="40">3.5279760309347798</gnm:Cell>
        <gnm:Cell Row="27" Col="5" ValueType="40">-0.18865280075318</gnm:Cell>
        <gnm:Cell Row="27" Col="6" ValueType="40">3.6499585084580501</gnm:Cell>
        <gnm:Cell Row="27" Col="7" ValueType="40">0.1267474633915</gnm:Cell>
        <gnm:Cell Row="27" Col="8" ValueType="40">3.7349114568245598</gnm:Cell>
        <gnm:Cell Row="27" Col="9" ValueType="40">0.093201130757810002</gnm:Cell>
        <gnm:Cell Row="27" Col="10" ValueType="40">3.5341774406739002</gnm:Cell>
        <gnm:Cell Row="27" Col="11" ValueType="40">0.10058291152272</gnm:Cell>
        <gnm:Cell Row="28" Col="0" ValueType="40">4.4239304699809896</gnm:Cell>
        <gnm:Cell Row="28" Col="1" ValueType="40">0.19235394493840999</gnm:Cell>
        <gnm:Cell Row="28" Col="2" ValueType="40">3.8406215443202698</gnm:Cell>
        <gnm:Cell Row="28" Col="3" ValueType="40">0.11285062799789999</gnm:Cell>
        <gnm:Cell Row="28" Col="4" ValueType="40">3.5443664471229499</gnm:Cell>
        <gnm:Cell Row="28" Col="5" ValueType="40">-0.18671724496754999</gnm:Cell>
        <gnm:Cell Row="28" Col="6" ValueType="40">3.6663489246462202</gnm:Cell>
        <gnm:Cell Row="28" Col="7" ValueType="40">0.12829611069044999</gnm:Cell>
        <gnm:Cell Row="28" Col="8" ValueType="40">3.7513018730127299</gnm:Cell>
        <gnm:Cell Row="28" Col="9" ValueType="40">0.097348734614399995</gnm:Cell>
        <gnm:Cell Row="28" Col="10" ValueType="40">3.5505678568620702</gnm:Cell>
        <gnm:Cell Row="28" Col="11" ValueType="40">0.10162506493227</gnm:Cell>
        <gnm:Cell Row="29" Col="0" ValueType="40">4.5436680129034901</gnm:Cell>
        <gnm:Cell Row="29" Col="1" ValueType="40">0.19438018240019</gnm:Cell>
        <gnm:Cell Row="29" Col="2" ValueType="40">3.94535689484028</gnm:Cell>
        <gnm:Cell Row="29" Col="3" ValueType="40">0.14073215893234001</gnm:Cell>
        <gnm:Cell Row="29" Col="4" ValueType="40">3.5601607143061802</gnm:Cell>
        <gnm:Cell Row="29" Col="5" ValueType="40">-0.18241277908643999</gnm:Cell>
        <gnm:Cell Row="29" Col="6" ValueType="40">3.68214319182945</gnm:Cell>
        <gnm:Cell Row="29" Col="7" ValueType="40">0.13413159941085001</gnm:Cell>
        <gnm:Cell Row="29" Col="8" ValueType="40">3.7670961401959602</gnm:Cell>
        <gnm:Cell Row="29" Col="9" ValueType="40">0.098769370947520002</gnm:Cell>
        <gnm:Cell Row="29" Col="10" ValueType="40">3.5663621240453001</gnm:Cell>
        <gnm:Cell Row="29" Col="11" ValueType="40">0.10395937657937999</gnm:Cell>
        <gnm:Cell Row="30" Col="0" ValueType="40">4.6374271452325804</gnm:Cell>
        <gnm:Cell Row="30" Col="1" ValueType="40">0.19412364540659999</gnm:Cell>
        <gnm:Cell Row="30" Col="2" ValueType="40">4.0296777805403199</gnm:Cell>
        <gnm:Cell Row="30" Col="3" ValueType="40">0.15852585037219999</gnm:Cell>
        <gnm:Cell Row="30" Col="4" ValueType="40">3.57540068086292</gnm:Cell>
        <gnm:Cell Row="30" Col="5" ValueType="40">-0.18010885812812999</gnm:Cell>
        <gnm:Cell Row="30" Col="6" ValueType="40">3.6973831583861898</gnm:Cell>
        <gnm:Cell Row="30" Col="7" ValueType="40">0.13675358813274999</gnm:Cell>
        <gnm:Cell Row="30" Col="8" ValueType="40">3.7823361067526999</gnm:Cell>
        <gnm:Cell Row="30" Col="9" ValueType="40">0.10304499061753</gnm:Cell>
        <gnm:Cell Row="30" Col="10" ValueType="40">3.5816020906020398</gnm:Cell>
        <gnm:Cell Row="30" Col="11" ValueType="40">0.1077466306136</gnm:Cell>
        <gnm:Cell Row="31" Col="0" ValueType="40">4.71449503196681</gnm:Cell>
        <gnm:Cell Row="31" Col="1" ValueType="40">0.19375366355932999</gnm:Cell>
        <gnm:Cell Row="31" Col="2" ValueType="40">4.1002588548260297</gnm:Cell>
        <gnm:Cell Row="31" Col="3" ValueType="40">0.17186860686927999</gnm:Cell>
        <gnm:Cell Row="31" Col="4" ValueType="40">3.7114283896368301</gnm:Cell>
        <gnm:Cell Row="31" Col="5" ValueType="40">-0.13906359615146999</gnm:Cell>
        <gnm:Cell Row="31" Col="6" ValueType="40">3.7121064152068999</gnm:Cell>
        <gnm:Cell Row="31" Col="7" ValueType="40">0.13999227556280999</gnm:Cell>
        <gnm:Cell Row="31" Col="8" ValueType="40">3.7970593635733998</gnm:Cell>
        <gnm:Cell Row="31" Col="9" ValueType="40">0.10347613427708</gnm:Cell>
        <gnm:Cell Row="31" Col="10" ValueType="40">3.5963253474227499</gnm:Cell>
        <gnm:Cell Row="31" Col="11" ValueType="40">0.10992989211788</gnm:Cell>
        <gnm:Cell Row="32" Col="0" ValueType="40">4.7799259579924698</gnm:Cell>
        <gnm:Cell Row="32" Col="1" ValueType="40">0.19321700755901</gnm:Cell>
        <gnm:Cell Row="32" Col="2" ValueType="40">4.1609566951796397</gnm:Cell>
        <gnm:Cell Row="32" Col="3" ValueType="40">0.18042471070006</gnm:Cell>
        <gnm:Cell Row="32" Col="4" ValueType="40">3.80906769665657</gnm:Cell>
        <gnm:Cell Row="32" Col="5" ValueType="40">-0.10840609401452</gnm:Cell>
        <gnm:Cell Row="32" Col="6" ValueType="40">3.7263468543215099</gnm:Cell>
        <gnm:Cell Row="32" Col="7" ValueType="40">0.14078092956002</gnm:Cell>
        <gnm:Cell Row="32" Col="8" ValueType="40">3.8112998026880098</gnm:Cell>
        <gnm:Cell Row="32" Col="9" ValueType="40">0.1072689925774</gnm:Cell>
        <gnm:Cell Row="32" Col="10" ValueType="40">3.7212640840310498</gnm:Cell>
        <gnm:Cell Row="32" Col="11" ValueType="40">0.12932719714839</gnm:Cell>
        <gnm:Cell Row="33" Col="0" ValueType="40">4.83677752493137</gnm:Cell>
        <gnm:Cell Row="33" Col="1" ValueType="40">0.19340604658989</gnm:Cell>
        <gnm:Cell Row="33" Col="2" ValueType="40">4.2142022071328702</gnm:Cell>
        <gnm:Cell Row="33" Col="3" ValueType="40">0.18720473811178001</gnm:Cell>
        <gnm:Cell Row="33" Col="4" ValueType="40">3.8887344592241901</gnm:Cell>
        <gnm:Cell Row="33" Col="5" ValueType="40">-0.050514946342239998</gnm:Cell>
        <gnm:Cell Row="33" Col="6" ValueType="40">3.74013513880714</gnm:Cell>
        <gnm:Cell Row="33" Col="7" ValueType="40">0.14383148586535999</gnm:Cell>
        <gnm:Cell Row="33" Col="8" ValueType="40">3.8250880871736501</gnm:Cell>
        <gnm:Cell Row="33" Col="9" ValueType="40">0.10931316068402</gnm:Cell>
        <gnm:Cell Row="33" Col="10" ValueType="40">3.8181740970390998</gnm:Cell>
        <gnm:Cell Row="33" Col="11" ValueType="40">0.14192984377378001</gnm:Cell>
        <gnm:Cell Row="34" Col="0" ValueType="40">4.8870410102578399</gnm:Cell>
        <gnm:Cell Row="34" Col="1" ValueType="40">0.19323969658782</gnm:Cell>
        <gnm:Cell Row="34" Col="2" ValueType="40">4.2616268570609996</gnm:Cell>
        <gnm:Cell Row="34" Col="3" ValueType="40">0.19281444696281999</gnm:Cell>
        <gnm:Cell Row="34" Col="4" ValueType="40">3.9560277143553502</gnm:Cell>
        <gnm:Cell Row="34" Col="5" ValueType="40">-0.023563240960700001</gnm:Cell>
        <gnm:Cell Row="34" Col="6" ValueType="40">3.7534991003651199</gnm:Cell>
        <gnm:Cell Row="34" Col="7" ValueType="40">0.14678094549276999</gnm:Cell>
        <gnm:Cell Row="34" Col="8" ValueType="40">3.83845204873163</gnm:Cell>
        <gnm:Cell Row="34" Col="9" ValueType="40">0.11169944751179001</gnm:Cell>
        <gnm:Cell Row="34" Col="10" ValueType="40">3.8973553430867298</gnm:Cell>
        <gnm:Cell Row="34" Col="11" ValueType="40">0.15078046042879001</gnm:Cell>
        <gnm:Cell Row="35" Col="0" ValueType="40">4.9320859584406298</gnm:Cell>
        <gnm:Cell Row="35" Col="1" ValueType="40">0.19333800201757001</gnm:Cell>
        <gnm:Cell Row="35" Col="2" ValueType="40">4.3043788374819503</gnm:Cell>
        <gnm:Cell Row="35" Col="3" ValueType="40">0.19706987651742</gnm:Cell>
        <gnm:Cell Row="35" Col="4" ValueType="40">4.0142793291924299</gnm:Cell>
        <gnm:Cell Row="35" Col="5" ValueType="40">-0.0025456613797299999</gnm:Cell>
        <gnm:Cell Row="35" Col="6" ValueType="40">3.76646407752949</gnm:Cell>
        <gnm:Cell Row="35" Col="7" ValueType="40">0.14847744708301</gnm:Cell>
        <gnm:Cell Row="35" Col="8" ValueType="40">3.8514170258960001</gnm:Cell>
        <gnm:Cell Row="35" Col="9" ValueType="40">0.11369722220745999</gnm:Cell>
        <gnm:Cell Row="35" Col="10" ValueType="40">3.9643021327173402</gnm:Cell>
        <gnm:Cell Row="35" Col="11" ValueType="40">0.15824953738198</gnm:Cell>
        <gnm:Cell Row="36" Col="0" ValueType="40">4.9728947835755699</gnm:Cell>
        <gnm:Cell Row="36" Col="1" ValueType="40">0.19320944428598</gnm:Cell>
        <gnm:Cell Row="36" Col="2" ValueType="40">4.3432969035123197</gnm:Cell>
        <gnm:Cell Row="36" Col="3" ValueType="40">0.20084345226486999</gnm:Cell>
        <gnm:Cell Row="36" Col="4" ValueType="40">4.0656337082466996</gnm:Cell>
        <gnm:Cell Row="36" Col="5" ValueType="40">0.039683587858870002</gnm:Cell>
        <gnm:Cell Row="36" Col="6" ValueType="40">3.7790532048375098</gnm:Cell>
        <gnm:Cell Row="36" Col="7" ValueType="40">0.15127946196245001</gnm:Cell>
        <gnm:Cell Row="36" Col="8" ValueType="40">3.86400615320402</gnm:Cell>
        <gnm:Cell Row="36" Col="9" ValueType="40">0.11630778867635</gnm:Cell>
        <gnm:Cell Row="36" Col="10" ValueType="40">4.0222940796950297</gnm:Cell>
        <gnm:Cell Row="36" Col="11" ValueType="40">0.16392147159834999</gnm:Cell>
        <gnm:Cell Row="37" Col="0" ValueType="40">5.0101961941257196</gnm:Cell>
        <gnm:Cell Row="37" Col="1" ValueType="40">0.19337580587393</gnm:Cell>
        <gnm:Cell Row="37" Col="2" ValueType="40">4.3790124557788603</gnm:Cell>
        <gnm:Cell Row="37" Col="3" ValueType="40">0.20340143039443001</gnm:Cell>
        <gnm:Cell Row="37" Col="4" ValueType="40">4.1115526165687299</gnm:Cell>
        <gnm:Cell Row="37" Col="5" ValueType="40">0.074425270290860004</gnm:Cell>
        <gnm:Cell Row="37" Col="6" ValueType="40">3.7912876612545201</gnm:Cell>
        <gnm:Cell Row="37" Col="7" ValueType="40">0.15725174557650001</gnm:Cell>
        <gnm:Cell Row="37" Col="8" ValueType="40">3.8762406096210298</gnm:Cell>
        <gnm:Cell Row="37" Col="9" ValueType="40">0.11741436487343</gnm:Cell>
        <gnm:Cell Row="37" Col="10" ValueType="40">4.0734466021424103</gnm:Cell>
        <gnm:Cell Row="37" Col="11" ValueType="40">0.16726667032838</gnm:Cell>
        <gnm:Cell Row="38" Col="0" ValueType="40">5.0445456690171699</gnm:Cell>
        <gnm:Cell Row="38" Col="1" ValueType="40">0.19324725933402001</gnm:Cell>
        <gnm:Cell Row="38" Col="2" ValueType="40">4.4120127158817803</gnm:Cell>
        <gnm:Cell Row="38" Col="3" ValueType="40">0.20546287483016001</gnm:Cell>
        <gnm:Cell Row="38" Col="4" ValueType="40">4.1530773261942704</gnm:Cell>
        <gnm:Cell Row="38" Col="5" ValueType="40">0.10300377004326999</gnm:Cell>
        <gnm:Cell Row="38" Col="6" ValueType="40">3.80318688455423</gnm:Cell>
        <gnm:Cell Row="38" Col="7" ValueType="40">0.15853331022434</gnm:Cell>
        <gnm:Cell Row="38" Col="8" ValueType="40">3.8881398329207402</gnm:Cell>
        <gnm:Cell Row="38" Col="9" ValueType="40">0.1191722769124</gnm:Cell>
        <gnm:Cell Row="38" Col="10" ValueType="40">4.1192040927030797</gnm:Cell>
        <gnm:Cell Row="38" Col="11" ValueType="40">0.16983004169286001</gnm:Cell>
        <gnm:Cell Row="39" Col="0" ValueType="40">5.0763763560516999</gnm:Cell>
        <gnm:Cell Row="39" Col="1" ValueType="40">0.19330775656301</gnm:Cell>
        <gnm:Cell Row="39" Col="2" ValueType="40">4.4426815356482301</gnm:Cell>
        <gnm:Cell Row="39" Col="3" ValueType="40">0.20758735191061001</gnm:Cell>
        <gnm:Cell Row="39" Col="4" ValueType="40">4.1909758768226197</gnm:Cell>
        <gnm:Cell Row="39" Col="5" ValueType="40">0.13371820429576001</gnm:Cell>
        <gnm:Cell Row="39" Col="6" ValueType="40">3.8147687571040398</gnm:Cell>
        <gnm:Cell Row="39" Col="7" ValueType="40">0.15979515496881</gnm:Cell>
        <gnm:Cell Row="39" Col="8" ValueType="40">3.89972170547055</gnm:Cell>
        <gnm:Cell Row="39" Col="9" ValueType="40">0.12077746924497</gnm:Cell>
        <gnm:Cell Row="39" Col="10" ValueType="40">4.1605967778613104</gnm:Cell>
        <gnm:Cell Row="39" Col="11" ValueType="40">0.17309606236887001</gnm:Cell>
        <gnm:Cell Row="40" Col="0" ValueType="40">5.1060325490297203</gnm:Cell>
        <gnm:Cell Row="40" Col="1" ValueType="40">0.19334556305209999</gnm:Cell>
        <gnm:Cell Row="40" Col="2" ValueType="40">4.4713267170977602</gnm:Cell>
        <gnm:Cell Row="40" Col="3" ValueType="40">0.20978165002890001</gnm:Cell>
        <gnm:Cell Row="40" Col="4" ValueType="40">4.2258310295700001</gnm:Cell>
        <gnm:Cell Row="40" Col="5" ValueType="40">0.15156105225200001</gnm:Cell>
        <gnm:Cell Row="40" Col="6" ValueType="40">3.8260497675137302</gnm:Cell>
        <gnm:Cell Row="40" Col="7" ValueType="40">0.16213796328442001</gnm:Cell>
        <gnm:Cell Row="40" Col="8" ValueType="40">3.9110027158802398</gnm:Cell>
        <gnm:Cell Row="40" Col="9" ValueType="40">0.12212121291253999</gnm:Cell>
        <gnm:Cell Row="40" Col="10" ValueType="40">4.1983853387507102</gnm:Cell>
        <gnm:Cell Row="40" Col="11" ValueType="40">0.17495555470995</gnm:Cell>
        <gnm:Cell Row="41" Col="0" ValueType="40">5.1337924428585104</gnm:Cell>
        <gnm:Cell Row="41" Col="1" ValueType="40">0.19332287955359001</gnm:Cell>
        <gnm:Cell Row="41" Col="2" ValueType="40">4.4981988634980699</gnm:Cell>
        <gnm:Cell Row="41" Col="3" ValueType="40">0.21141658647656</gnm:Cell>
        <gnm:Cell Row="41" Col="4" ValueType="40">4.2580954512105897</gnm:Cell>
        <gnm:Cell Row="41" Col="5" ValueType="40">0.15997139931410001</gnm:Cell>
        <gnm:Cell Row="41" Col="6" ValueType="40">3.8370451518151998</gnm:Cell>
        <gnm:Cell Row="41" Col="7" ValueType="40">0.16409159983564001</gnm:Cell>
        <gnm:Cell Row="41" Col="8" ValueType="40">4.0160031225463504</gnm:Cell>
        <gnm:Cell Row="41" Col="9" ValueType="40">0.14221570718765</gnm:Cell>
        <gnm:Cell Row="41" Col="10" ValueType="40">4.2331474450099202</gnm:Cell>
        <gnm:Cell Row="41" Col="11" ValueType="40">0.17776373356010999</gnm:Cell>
        <gnm:Cell Row="42" Col="0" ValueType="40">5.15988404057018</gnm:Cell>
        <gnm:Cell Row="42" Col="1" ValueType="40">0.19317918987666999</gnm:Cell>
        <gnm:Cell Row="42" Col="2" ValueType="40">4.5235047287628403</gnm:Cell>
        <gnm:Cell Row="42" Col="3" ValueType="40">0.21366471196782</gnm:Cell>
        <gnm:Cell Row="42" Col="4" ValueType="40">4.2881277692476196</gnm:Cell>
        <gnm:Cell Row="42" Col="5" ValueType="40">0.16657960307863001</gnm:Cell>
        <gnm:Cell Row="42" Col="6" ValueType="40">3.8477690172069701</gnm:Cell>
        <gnm:Cell Row="42" Col="7" ValueType="40">0.16513715914563001</gnm:Cell>
        <gnm:Cell Row="42" Col="8" ValueType="40">4.0956698851139697</gnm:Cell>
        <gnm:Cell Row="42" Col="9" ValueType="40">0.15911320399439999</gnm:Cell>
        <gnm:Cell Row="42" Col="10" ValueType="40">4.2653321283813197</gnm:Cell>
        <gnm:Cell Row="42" Col="11" ValueType="40">0.18092294174307999</gnm:Cell>
        <gnm:Cell Row="43" Col="0" ValueType="40">5.1844965455635199</gnm:Cell>
        <gnm:Cell Row="43" Col="1" ValueType="40">0.19330019487024</gnm:Cell>
        <gnm:Cell Row="43" Col="2" ValueType="40">4.54741688616825</gnm:Cell>
        <gnm:Cell Row="43" Col="3" ValueType="40">0.21417054021768001</gnm:Cell>
        <gnm:Cell Row="43" Col="4" ValueType="40">4.3162169416588601</gnm:Cell>
        <gnm:Cell Row="43" Col="5" ValueType="40">0.17168271272487001</gnm:Cell>
        <gnm:Cell Row="43" Col="6" ValueType="40">3.8582344508851301</gnm:Cell>
        <gnm:Cell Row="43" Col="7" ValueType="40">0.16590170687924</gnm:Cell>
        <gnm:Cell Row="43" Col="8" ValueType="40">4.1629631402451297</gnm:Cell>
        <gnm:Cell Row="43" Col="9" ValueType="40">0.17004265168623001</gnm:Cell>
        <gnm:Cell Row="43" Col="10" ValueType="40">4.2952953517587602</gnm:Cell>
        <gnm:Cell Row="43" Col="11" ValueType="40">0.18362626696873</gnm:Cell>
        <gnm:Cell Row="44" Col="0" ValueType="40">5.2077886944960303</gnm:Cell>
        <gnm:Cell Row="44" Col="1" ValueType="40">0.19312623958837999</gnm:Cell>
        <gnm:Cell Row="44" Col="2" ValueType="40">4.6317377718682797</gnm:Cell>
        <gnm:Cell Row="44" Col="3" ValueType="40">0.21787009141996</gnm:Cell>
        <gnm:Cell Row="44" Col="4" ValueType="40">4.34259921058106</gnm:Cell>
        <gnm:Cell Row="44" Col="5" ValueType="40">0.17663533122159</gnm:Cell>
        <gnm:Cell Row="44" Col="6" ValueType="40">3.8684536160668199</gnm:Cell>
        <gnm:Cell Row="44" Col="7" ValueType="40">0.17243512251675999</gnm:Cell>
        <gnm:Cell Row="44" Col="8" ValueType="40">4.2212147550822197</gnm:Cell>
        <gnm:Cell Row="44" Col="9" ValueType="40">0.17911325984869</gnm:Cell>
        <gnm:Cell Row="44" Col="10" ValueType="40">4.3233240753590101</gnm:Cell>
        <gnm:Cell Row="44" Col="11" ValueType="40">0.18645953610488999</gnm:Cell>
        <gnm:Cell Row="45" Col="2" ValueType="40">4.7437115313122202</gnm:Cell>
        <gnm:Cell Row="45" Col="3" ValueType="40">0.22358585221287</gnm:Cell>
        <gnm:Cell Row="45" Col="4" ValueType="40">4.36747019343104</gnm:Cell>
        <gnm:Cell Row="45" Col="5" ValueType="40">0.18012950356571</gnm:Cell>
        <gnm:Cell Row="45" Col="6" ValueType="40">3.8784378369734198</gnm:Cell>
        <gnm:Cell Row="45" Col="7" ValueType="40">0.17344314632114</gnm:Cell>
        <gnm:Cell Row="45" Col="8" ValueType="40">4.2725691341364902</gnm:Cell>
        <gnm:Cell Row="45" Col="9" ValueType="40">0.18614961658529999</gnm:Cell>
        <gnm:Cell Row="45" Col="10" ValueType="40">4.3496530140813601</gnm:Cell>
        <gnm:Cell Row="45" Col="11" ValueType="40">0.18910051241083001</gnm:Cell>
        <gnm:Cell Row="46" Col="2" ValueType="40">4.8326526146489996</gnm:Cell>
        <gnm:Cell Row="46" Col="3" ValueType="40">0.22750188421642001</gnm:Cell>
        <gnm:Cell Row="46" Col="4" ValueType="40">4.3909936946393699</gnm:Cell>
        <gnm:Cell Row="46" Col="5" ValueType="40">0.18276900060342999</gnm:Cell>
        <gnm:Cell Row="46" Col="6" ValueType="40">3.8881976742625799</gnm:Cell>
        <gnm:Cell Row="46" Col="7" ValueType="40">0.17477034137865999</gnm:Cell>
        <gnm:Cell Row="46" Col="8" ValueType="40">4.3184880424585099</gnm:Cell>
        <gnm:Cell Row="46" Col="9" ValueType="40">0.19350570375282</gnm:Cell>
        <gnm:Cell Row="46" Col="10" ValueType="40">4.3744765978063898</gnm:Cell>
        <gnm:Cell Row="46" Col="11" ValueType="40">0.19040562726895</gnm:Cell>
        <gnm:Cell Row="47" Col="2" ValueType="40">4.9064388288099199</gnm:Cell>
        <gnm:Cell Row="47" Col="3" ValueType="40">0.22851843067401001</gnm:Cell>
        <gnm:Cell Row="47" Col="4" ValueType="40">4.4741006501519198</gnm:Cell>
        <gnm:Cell Row="47" Col="5" ValueType="40">0.18893391904644</gnm:Cell>
        <gnm:Cell Row="47" Col="6" ValueType="40">3.8977429921688098</gnm:Cell>
        <gnm:Cell Row="47" Col="7" ValueType="40">0.17716750864840999</gnm:Cell>
        <gnm:Cell Row="47" Col="8" ValueType="40">4.3600127520840504</gnm:Cell>
        <gnm:Cell Row="47" Col="9" ValueType="40">0.19894515555765999</gnm:Cell>
        <gnm:Cell Row="47" Col="10" ValueType="40">4.3979576936559104</gnm:Cell>
        <gnm:Cell Row="47" Col="11" ValueType="40">0.19168813707415999</gnm:Cell>
        <gnm:Cell Row="48" Col="2" ValueType="40">4.9694905745570104</gnm:Cell>
        <gnm:Cell Row="48" Col="3" ValueType="40">0.22916431199840001</gnm:Cell>
        <gnm:Cell Row="48" Col="4" ValueType="40">4.5847831892145097</gnm:Cell>
        <gnm:Cell Row="48" Col="5" ValueType="40">0.19581100144133001</gnm:Cell>
        <gnm:Cell Row="48" Col="6" ValueType="40">3.9070830184229499</gnm:Cell>
        <gnm:Cell Row="48" Col="7" ValueType="40">0.17885862231051999</gnm:Cell>
        <gnm:Cell Row="48" Col="8" ValueType="40">4.3979113027123997</gnm:Cell>
        <gnm:Cell Row="48" Col="9" ValueType="40">0.20298348546521999</gnm:Cell>
        <gnm:Cell Row="48" Col="10" ValueType="40">4.4809319287206799</gnm:Cell>
        <gnm:Cell Row="48" Col="11" ValueType="40">0.19696075038718999</gnm:Cell>
        <gnm:Cell Row="49" Col="2" ValueType="40">5.02453814088791</gnm:Cell>
        <gnm:Cell Row="49" Col="3" ValueType="40">0.22999561370211</gnm:Cell>
        <gnm:Cell Row="49" Col="4" ValueType="40">4.6729093080000697</gnm:Cell>
        <gnm:Cell Row="49" Col="5" ValueType="40">0.19665825505033999</gnm:Cell>
        <gnm:Cell Row="49" Col="6" ValueType="40">3.91622639786282</gnm:Cell>
        <gnm:Cell Row="49" Col="7" ValueType="40">0.18025634988108</gnm:Cell>
        <gnm:Cell Row="49" Col="8" ValueType="40">4.4327664554597899</gnm:Cell>
        <gnm:Cell Row="49" Col="9" ValueType="40">0.20743743044971999</gnm:Cell>
        <gnm:Cell Row="49" Col="10" ValueType="40">4.5914728446283304</gnm:Cell>
        <gnm:Cell Row="49" Col="11" ValueType="40">0.19681296881318</gnm:Cell>
        <gnm:Cell Row="50" Col="2" ValueType="40">5.0733867084257298</gnm:Cell>
        <gnm:Cell Row="50" Col="3" ValueType="40">0.23034840482398999</gnm:Cell>
        <gnm:Cell Row="50" Col="4" ValueType="40">4.7461343455977003</gnm:Cell>
        <gnm:Cell Row="50" Col="5" ValueType="40">0.19675139902073999</gnm:Cell>
        <gnm:Cell Row="50" Col="6" ValueType="40">4.0033765735817202</gnm:Cell>
        <gnm:Cell Row="50" Col="7" ValueType="40">0.19210692778260999</gnm:Cell>
        <gnm:Cell Row="50" Col="8" ValueType="40">4.4650308771003697</gnm:Cell>
        <gnm:Cell Row="50" Col="9" ValueType="40">0.21116922175762001</gnm:Cell>
        <gnm:Cell Row="50" Col="10" ValueType="40">4.6795093359240401</gnm:Cell>
        <gnm:Cell Row="50" Col="11" ValueType="40">0.19761131466217999</gnm:Cell>
        <gnm:Cell Row="51" Col="2" ValueType="40">5.1172921941248104</gnm:Cell>
        <gnm:Cell Row="51" Col="3" ValueType="40">0.23095832841573</gnm:Cell>
        <gnm:Cell Row="51" Col="4" ValueType="40">4.8087761259964701</gnm:Cell>
        <gnm:Cell Row="51" Col="5" ValueType="40">0.19665691470353999</gnm:Cell>
        <gnm:Cell Row="51" Col="6" ValueType="40">4.0717311261367204</gnm:Cell>
        <gnm:Cell Row="51" Col="7" ValueType="40">0.20179122465402999</gnm:Cell>
        <gnm:Cell Row="51" Col="8" ValueType="40">4.4950631951373996</gnm:Cell>
        <gnm:Cell Row="51" Col="9" ValueType="40">0.21358883708786</gnm:Cell>
        <gnm:Cell Row="51" Col="10" ValueType="40">4.7526725482826704</gnm:Cell>
        <gnm:Cell Row="51" Col="11" ValueType="40">0.19764358680185001</gnm:Cell>
        <gnm:Cell Row="52" Col="2" ValueType="40">5.1571637061624998</gnm:Cell>
        <gnm:Cell Row="52" Col="3" ValueType="40">0.23067750031643999</gnm:Cell>
        <gnm:Cell Row="52" Col="4" ValueType="40">4.8635110778153097</gnm:Cell>
        <gnm:Cell Row="52" Col="5" ValueType="40">0.19661737261157</gnm:Cell>
        <gnm:Cell Row="52" Col="6" ValueType="40">4.1307759087376796</gnm:Cell>
        <gnm:Cell Row="52" Col="7" ValueType="40">0.20922958170730999</gnm:Cell>
        <gnm:Cell Row="52" Col="8" ValueType="40">4.52315236754864</gnm:Cell>
        <gnm:Cell Row="52" Col="9" ValueType="40">0.21558300145115</gnm:Cell>
        <gnm:Cell Row="52" Col="10" ValueType="40">4.8152691063956903</gnm:Cell>
        <gnm:Cell Row="52" Col="11" ValueType="40">0.19778647745816999</gnm:Cell>
        <gnm:Cell Row="53" Col="2" ValueType="40">5.19368053998826</gnm:Cell>
        <gnm:Cell Row="53" Col="3" ValueType="40">0.23062328451035999</gnm:Cell>
        <gnm:Cell Row="53" Col="4" ValueType="40">4.9121133861661299</gnm:Cell>
        <gnm:Cell Row="53" Col="5" ValueType="40">0.19653693690804</gnm:Cell>
        <gnm:Cell Row="53" Col="6" ValueType="40">4.1827455423986404</gnm:Cell>
        <gnm:Cell Row="53" Col="7" ValueType="40">0.21406635951858999</gnm:Cell>
        <gnm:Cell Row="53" Col="8" ValueType="40">4.54953463647084</gnm:Cell>
        <gnm:Cell Row="53" Col="9" ValueType="40">0.21729921047302</gnm:Cell>
        <gnm:Cell Row="53" Col="10" ValueType="40">4.8699695425970901</gnm:Cell>
        <gnm:Cell Row="53" Col="11" ValueType="40">0.19771734268857999</gnm:Cell>
        <gnm:Cell Row="54" Col="2" ValueType="40">5.2273636531908396</gnm:Cell>
        <gnm:Cell Row="54" Col="3" ValueType="40">0.23091153634125999</gnm:Cell>
        <gnm:Cell Row="54" Col="4" ValueType="40">4.9558198682246104</gnm:Cell>
        <gnm:Cell Row="54" Col="5" ValueType="40">0.19637669140221001</gnm:Cell>
        <gnm:Cell Row="54" Col="6" ValueType="40">4.2291556168265103</gnm:Cell>
        <gnm:Cell Row="54" Col="7" ValueType="40">0.21672658805233</gnm:Cell>
        <gnm:Cell Row="54" Col="8" ValueType="40">4.57440561932082</gnm:Cell>
        <gnm:Cell Row="54" Col="9" ValueType="40">0.21814371543059999</gnm:Cell>
        <gnm:Cell Row="54" Col="10" ValueType="40">4.9185446421566601</gnm:Cell>
        <gnm:Cell Row="54" Col="11" ValueType="40">0.19769429531950999</gnm:Cell>
        <gnm:Cell Row="55" Col="4" ValueType="40">4.9955272209188397</gnm:Cell>
        <gnm:Cell Row="55" Col="5" ValueType="40">0.19646721391253</gnm:Cell>
        <gnm:Cell Row="55" Col="6" ValueType="40">4.2710815058355101</gnm:Cell>
        <gnm:Cell Row="55" Col="7" ValueType="40">0.21854745668413</gnm:Cell>
        <gnm:Cell Row="55" Col="8" ValueType="40">4.5979291205291499</gnm:Cell>
        <gnm:Cell Row="55" Col="9" ValueType="40">0.21955941098875001</gnm:Cell>
        <gnm:Cell Row="55" Col="10" ValueType="40">4.9622291240944696</gnm:Cell>
        <gnm:Cell Row="55" Col="11" ValueType="40">0.19783716929553999</gnm:Cell>
        <gnm:Cell Row="56" Col="4" ValueType="40">5.0319063248528897</gnm:Cell>
        <gnm:Cell Row="56" Col="5" ValueType="40">0.19644844042414999</gnm:Cell>
        <gnm:Cell Row="56" Col="6" ValueType="40">4.30931390374045</gnm:Cell>
        <gnm:Cell Row="56" Col="7" ValueType="40">0.21970619875545999</gnm:Cell>
        <gnm:Cell Row="56" Col="8" ValueType="40">4.6202436765233896</gnm:Cell>
        <gnm:Cell Row="56" Col="9" ValueType="40">0.21978852311210001</gnm:Cell>
        <gnm:Cell Row="56" Col="10" ValueType="40">5.00191832032331</gnm:Cell>
        <gnm:Cell Row="56" Col="11" ValueType="40">0.19765280697272999</gnm:Cell>
        <gnm:Cell Row="57" Col="4" ValueType="40">5.0654722304676003</gnm:Cell>
        <gnm:Cell Row="57" Col="5" ValueType="40">0.19659592454722999</gnm:Cell>
        <gnm:Cell Row="57" Col="6" ValueType="40">4.3444512104393302</gnm:Cell>
        <gnm:Cell Row="57" Col="7" ValueType="40">0.21970818365250999</gnm:Cell>
        <gnm:Cell Row="57" Col="8" ValueType="40">4.6995457445169597</gnm:Cell>
        <gnm:Cell Row="57" Col="9" ValueType="40">0.22609840709296</gnm:Cell>
        <gnm:Cell Row="57" Col="10" ValueType="40">5.0382821850791597</gnm:Cell>
        <gnm:Cell Row="57" Col="11" ValueType="40">0.19774038883462999</gnm:Cell>
        <gnm:Cell Row="58" Col="4" ValueType="40">5.0966289700884904</gnm:Cell>
        <gnm:Cell Row="58" Col="5" ValueType="40">0.19658452983221</gnm:Cell>
        <gnm:Cell Row="58" Col="6" ValueType="40">4.3769572363943103</gnm:Cell>
        <gnm:Cell Row="58" Col="7" ValueType="40">0.21975383378100999</gnm:Cell>
        <gnm:Cell Row="58" Col="8" ValueType="40">4.80613236552019</gnm:Cell>
        <gnm:Cell Row="58" Col="9" ValueType="40">0.23031699961888999</gnm:Cell>
        <gnm:Cell Row="58" Col="10" ValueType="40">5.0718351179858301</gnm:Cell>
        <gnm:Cell Row="58" Col="11" ValueType="40">0.19805369506595</gnm:Cell>
        <gnm:Cell Row="59" Col="4" ValueType="40">5.1256993365457504</gnm:Cell>
        <gnm:Cell Row="59" Col="5" ValueType="40">0.19663412817484999</gnm:Cell>
        <gnm:Cell Row="59" Col="6" ValueType="40">4.4071987644797099</gnm:Cell>
        <gnm:Cell Row="59" Col="7" ValueType="40">0.22010696390654</gnm:Cell>
        <gnm:Cell Row="59" Col="8" ValueType="40">4.8916469406624303</gnm:Cell>
        <gnm:Cell Row="59" Col="9" ValueType="40">0.23342640648141</gnm:Cell>
        <gnm:Cell Row="59" Col="10" ValueType="40">5.1029806807399698</gnm:Cell>
        <gnm:Cell Row="59" Col="11" ValueType="40">0.19774960695063001</gnm:Cell>
        <gnm:Cell Row="60" Col="4" ValueType="40">5.15294530172695</gnm:Cell>
        <gnm:Cell Row="60" Col="5" ValueType="40">0.19642430188943999</gnm:Cell>
        <gnm:Cell Row="60" Col="6" ValueType="40">4.4354708584880598</gnm:Cell>
        <gnm:Cell Row="60" Col="7" ValueType="40">0.22025368635636999</gnm:Cell>
        <gnm:Cell Row="60" Col="8" ValueType="40">4.9630616496804398</gnm:Cell>
        <gnm:Cell Row="60" Col="9" ValueType="40">0.23620005853903001</gnm:Cell>
        <gnm:Cell Row="60" Col="10" ValueType="40">5.1320413174082598</gnm:Cell>
        <gnm:Cell Row="60" Col="11" ValueType="40">0.19801684723849999</gnm:Cell>
        <gnm:Cell Row="61" Col="4" ValueType="40">5.1785823976924101</gnm:Cell>
        <gnm:Cell Row="61" Col="5" ValueType="40">0.19635053694167001</gnm:Cell>
        <gnm:Cell Row="61" Col="6" ValueType="40">4.4620144226073704</gnm:Cell>
        <gnm:Cell Row="61" Col="7" ValueType="40">0.22063414064027001</gnm:Cell>
        <gnm:Cell Row="61" Col="8" ValueType="40">5.0243746279968704</gnm:Cell>
        <gnm:Cell Row="61" Col="9" ValueType="40">0.23815023802612001</gnm:Cell>
        <gnm:Cell Row="61" Col="10" ValueType="40">5.1592787359333903</gnm:Cell>
        <gnm:Cell Row="61" Col="11" ValueType="40">0.19780951993592999</gnm:Cell>
        <gnm:Cell Row="62" Col="4" ValueType="40">5.2027900834710996</gnm:Cell>
        <gnm:Cell Row="62" Col="5" ValueType="40">0.19646050918842001</gnm:Cell>
        <gnm:Cell Row="62" Col="6" ValueType="40">4.4870286954603404</gnm:Cell>
        <gnm:Cell Row="62" Col="7" ValueType="40">0.22030324355181999</gnm:Cell>
        <gnm:Cell Row="62" Col="8" ValueType="40">5.0780927308211297</gnm:Cell>
        <gnm:Cell Row="62" Col="9" ValueType="40">0.23924761609978001</gnm:Cell>
        <gnm:Cell Row="62" Col="10" ValueType="40">5.1849082649426004</gnm:Cell>
        <gnm:Cell Row="62" Col="11" ValueType="40">0.19773117052297001</gnm:Cell>
        <gnm:Cell Row="63" Col="4" ValueType="40">5.2257193713917598</gnm:Cell>
        <gnm:Cell Row="63" Col="5" ValueType="40">0.19639613856980001</gnm:Cell>
        <gnm:Cell Row="63" Col="6" ValueType="40">4.5106803369558399</gnm:Cell>
        <gnm:Cell Row="63" Col="7" ValueType="40">0.22081632360671999</gnm:Cell>
        <gnm:Cell Row="63" Col="8" ValueType="40">5.1258918288695501</gnm:Cell>
        <gnm:Cell Row="63" Col="9" ValueType="40">0.23991514526645999</gnm:Cell>
        <gnm:Cell Row="63" Col="10" ValueType="40">5.2091092041424796</gnm:Cell>
        <gnm:Cell Row="63" Col="11" ValueType="40">0.19769890489117001</gnm:Cell>
        <gnm:Cell Row="64" Col="6" ValueType="40">4.5331101655078099</gnm:Cell>
        <gnm:Cell Row="64" Col="7" ValueType="40">0.22056877377483999</gnm:Cell>
        <gnm:Cell Row="64" Col="8" ValueType="40">5.1689478108448697</gnm:Cell>
        <gnm:Cell Row="64" Col="9" ValueType="40">0.24009535785003999</gnm:Cell>
        <gnm:Cell Row="64" Col="10" ValueType="40">5.2320324393091298</gnm:Cell>
        <gnm:Cell Row="64" Col="11" ValueType="40">0.19773117052297001</gnm:Cell>
        <gnm:Cell Row="65" Col="6" ValueType="40">4.5544382389780003</gnm:Cell>
        <gnm:Cell Row="65" Col="7" ValueType="40">0.22037459598011999</gnm:Cell>
        <gnm:Cell Row="65" Col="8" ValueType="40">5.2081176027720701</gnm:Cell>
        <gnm:Cell Row="65" Col="9" ValueType="40">0.24020783845759</gnm:Cell>
        <gnm:Cell Row="66" Col="6" ValueType="40">4.6306027332402397</gnm:Cell>
        <gnm:Cell Row="66" Col="7" ValueType="40">0.22086581664506</gnm:Cell>
        <gnm:Cell Row="66" Col="8" ValueType="40">5.2440450216321901</gnm:Cell>
        <gnm:Cell Row="66" Col="9" ValueType="40">0.23867816974459</gnm:Cell>
        <gnm:Cell Row="67" Col="6" ValueType="40">4.7337550421693599</gnm:Cell>
        <gnm:Cell Row="67" Col="7" ValueType="40">0.22178733594684</gnm:Cell>
        <gnm:Cell Row="67" Col="8" ValueType="40">5.2772260617215796</gnm:Cell>
        <gnm:Cell Row="67" Col="9" ValueType="40">0.23948672595265999</gnm:Cell>
        <gnm:Cell Row="68" Col="6" ValueType="40">4.81704852339894</gnm:Cell>
        <gnm:Cell Row="68" Col="7" ValueType="40">0.22236771930063001</gnm:Cell>
        <gnm:Cell Row="68" Col="8" ValueType="40">5.30805094912209</gnm:Cell>
        <gnm:Cell Row="68" Col="9" ValueType="40">0.23980899525159999</gnm:Cell>
        <gnm:Cell Row="69" Col="6" ValueType="40">4.8869089656555298</gnm:Cell>
        <gnm:Cell Row="69" Col="7" ValueType="40">0.22144150106442001</gnm:Cell>
        <gnm:Cell Row="69" Col="8" ValueType="40">5.33683222889122</gnm:Cell>
        <gnm:Cell Row="69" Col="9" ValueType="40">0.23990874039765001</gnm:Cell>
        <gnm:Cell Row="70" Col="6" ValueType="40">4.9470733953498804</gnm:Cell>
        <gnm:Cell Row="70" Col="7" ValueType="40">0.22216644966485</gnm:Cell>
        <gnm:Cell Row="70" Col="8" ValueType="40">5.3638241065426797</gnm:Cell>
        <gnm:Cell Row="70" Col="9" ValueType="40">0.23969000318886</gnm:Cell>
        <gnm:Cell Row="71" Col="6" ValueType="40">4.9999081451371197</gnm:Cell>
        <gnm:Cell Row="71" Col="7" ValueType="40">0.22099249312735</gnm:Cell>
        <gnm:Cell Row="71" Col="8" ValueType="40">5.3892361209692696</gnm:Cell>
        <gnm:Cell Row="71" Col="9" ValueType="40">0.23959936428360001</gnm:Cell>
        <gnm:Cell Row="72" Col="6" ValueType="40">5.0470067416999003</gnm:Cell>
        <gnm:Cell Row="72" Col="7" ValueType="40">0.22121211007432001</gnm:Cell>
        <gnm:Cell Row="72" Col="8" ValueType="40">5.4132430324930496</gnm:Cell>
        <gnm:Cell Row="72" Col="9" ValueType="40">0.24018497890420001</gnm:Cell>
        <gnm:Cell Row="73" Col="6" ValueType="40">5.0894936233974999</gnm:Cell>
        <gnm:Cell Row="73" Col="7" ValueType="40">0.22130308996448</gnm:Cell>
        <gnm:Cell Row="73" Col="8" ValueType="40">5.4359921176121802</gnm:Cell>
        <gnm:Cell Row="73" Col="9" ValueType="40">0.23904229801776999</gnm:Cell>
        <gnm:Cell Row="74" Col="6" ValueType="40">5.1281919135470799</gnm:Cell>
        <gnm:Cell Row="74" Col="7" ValueType="40">0.22094301452403001</gnm:Cell>
        <gnm:Cell Row="75" Col="6" ValueType="40">5.1637223050852104</gnm:Cell>
        <gnm:Cell Row="75" Col="7" ValueType="40">0.22073316260272</gnm:Cell>
        <gnm:Cell Row="76" Col="6" ValueType="40">5.1965644386683101</gnm:Cell>
        <gnm:Cell Row="76" Col="7" ValueType="40">0.22129122410308999</gnm:Cell>
        <gnm:Cell Row="77" Col="6" ValueType="40">5.2270966482741796</gnm:Cell>
        <gnm:Cell Row="77" Col="7" ValueType="40">0.22154033913537</gnm:Cell>
        <gnm:Cell Row="78" Col="6" ValueType="40">5.2556226240548396</gnm:Cell>
        <gnm:Cell Row="78" Col="7" ValueType="40">0.22049943452848</gnm:Cell>
        <gnm:Cell Row="79" Col="6" ValueType="40">5.2823898423939504</gnm:Cell>
        <gnm:Cell Row="79" Col="7" ValueType="40">0.22132879821866999</gnm:Cell>
        <gnm:Cell Row="80" Col="6" ValueType="40">5.3076026370324696</gnm:Cell>
        <gnm:Cell Row="80" Col="7" ValueType="40">0.22121606611806</gnm:Cell>
        <gnm:Cell Row="81" Col="6" ValueType="40">5.3314316788067897</gnm:Cell>
        <gnm:Cell Row="81" Col="7" ValueType="40">0.22095093147938</gnm:Cell>
      </gnm:Cells>
      <gnm:SheetLayout TopLeft="F1"/>
      <gnm:Solver ModelType="0" ProblemType="0" MaxTime="60" MaxIter="1000" NonNeg="1" Discr="0" AutoScale="0" ProgramR="0"/>
    </gnm:Sheet>
    <gnm:Sheet DisplayFormulas="0" HideZero="0" HideGrid="0" HideColHeader="0" HideRowHeader="0" DisplayOutlines="1" OutlineSymbolsBelow="1" OutlineSymbolsRight="1" Visibility="GNM_SHEET_VISIBILITY_VISIBLE" GridColor="0:0:0">
      <gnm:Name>Figure5</gnm:Name>
      <gnm:MaxCol>16</gnm:MaxCol>
      <gnm:MaxRow>37</gnm:MaxRow>
      <gnm:Zoom>1</gnm:Zoom>
      <gnm:Names>
        <gnm:Name>
          <gnm:name>Print_Area</gnm:name>
          <gnm:value>#REF!</gnm:value>
          <gnm:position>A1</gnm:position>
        </gnm:Name>
        <gnm:Name>
          <gnm:name>Sheet_Title</gnm:name>
          <gnm:value>&quot;Figure5&quot;</gnm:value>
          <gnm:position>A1</gnm:position>
        </gnm:Name>
      </gnm:Names>
      <gnm:PrintInformation>
        <gnm:Margins>
          <gnm:top Points="120" PrefUnit="mm"/>
          <gnm:bottom Points="120" PrefUnit="mm"/>
          <gnm:left Points="72" PrefUnit="mm"/>
          <gnm:right Points="72" PrefUnit="mm"/>
          <gnm:header Points="72" PrefUnit="mm"/>
          <gnm:footer Points="72" PrefUnit="mm"/>
        </gnm:Margins>
        <gnm:Scale type="percentage" percentage="100"/>
        <gnm:vcenter value="0"/>
        <gnm:hcenter value="0"/>
        <gnm:grid value="0"/>
        <gnm:even_if_only_styles value="0"/>
        <gnm:monochrome value="0"/>
        <gnm:draft value="0"/>
        <gnm:titles value="0"/>
        <gnm:do_not_print value="0"/>
        <gnm:print_range value="GNM_PRINT_ACTIVE_SHEET"/>
        <gnm:order>d_then_r</gnm:order>
        <gnm:orientation>portrait</gnm:orientation>
        <gnm:Header Left="" Middle="&amp;[TAB]" Right=""/>
        <gnm:Footer Left="" Middle="Page &amp;[PAGE]" Right=""/>
        <gnm:paper>iso_a4</gnm:paper>
        <gnm:comments placement="GNM_PRINT_COMMENTS_IN_PLACE"/>
        <gnm:errors PrintErrorsAs="GNM_PRINT_ERRORS_AS_DISPLAYED"/>
      </gnm:PrintInformation>
      <gnm:Styles>
        <gnm:StyleRegion startCol="0" startRow="0" endCol="16383" endRow="1048575">
          <gnm:Style HAlign="GNM_HALIGN_GENERAL" VAlign="GNM_VALIGN_BOTTOM" WrapText="0" ShrinkToFit="0" Rotation="0" Shade="0" Indent="0" Locked="1" Hidden="0" Fore="0:0:0" Back="FFFF:FFFF:FFFF" PatternColor="0:0:0" Format="General">
            <gnm:Font Unit="10" Bold="0" Italic="0" Underline="0" StrikeThrough="0" Script="0">Sans</gnm:Font>
          </gnm:Style>
        </gnm:StyleRegion>
      </gnm:Styles>
      <gnm:Cols DefaultSizePts="48">
        <gnm:ColInfo No="0" Unit="108"/>
        <gnm:ColInfo No="1" Unit="116.3"/>
        <gnm:ColInfo No="2" Unit="108"/>
        <gnm:ColInfo No="3" Unit="116.3"/>
        <gnm:ColInfo No="4" Unit="108"/>
        <gnm:ColInfo No="5" Unit="116.3"/>
        <gnm:ColInfo No="6" Unit="108"/>
        <gnm:ColInfo No="7" Unit="116.3" Count="2"/>
        <gnm:ColInfo No="9" Unit="108" Count="2"/>
        <gnm:ColInfo No="11" Unit="48" Count="3"/>
        <gnm:ColInfo No="14" Unit="108"/>
        <gnm:ColInfo No="15" Unit="48" Count="2"/>
      </gnm:Cols>
      <gnm:Rows DefaultSizePts="12.75"/>
      <gnm:Selections CursorCol="2" CursorRow="24">
        <gnm:Selection startCol="2" startRow="24" endCol="2" endRow="24"/>
      </gnm:Selections>
      <gnm:Cells>
        <gnm:Cell Row="0" Col="11" ValueType="60">Beta subplot</gnm:Cell>
        <gnm:Cell Row="1" Col="0" ValueType="60">n=602</gnm:Cell>
        <gnm:Cell Row="1" Col="2" ValueType="60">n=783</gnm:Cell>
        <gnm:Cell Row="1" Col="4" ValueType="60">n=1111</gnm:Cell>
        <gnm:Cell Row="1" Col="6" ValueType="60">n=1487</gnm:Cell>
        <gnm:Cell Row="1" Col="8" ValueType="60">Size sutdy</gnm:Cell>
        <gnm:Cell Row="1" Col="11" ValueType="60">Distance-decay</gnm:Cell>
        <gnm:Cell Row="1" Col="14" ValueType="60">Continents</gnm:Cell>
        <gnm:Cell Row="2" Col="0" ValueType="60">x-axis</gnm:Cell>
        <gnm:Cell Row="2" Col="1" ValueType="60">y-axis</gnm:Cell>
        <gnm:Cell Row="2" Col="2" ValueType="60">x-axis</gnm:Cell>
        <gnm:Cell Row="2" Col="3" ValueType="60">y-axis</gnm:Cell>
        <gnm:Cell Row="2" Col="4" ValueType="60">x-axis</gnm:Cell>
        <gnm:Cell Row="2" Col="5" ValueType="60">y-axis</gnm:Cell>
        <gnm:Cell Row="2" Col="6" ValueType="60">x-axis</gnm:Cell>
        <gnm:Cell Row="2" Col="7" ValueType="60">y-axis</gnm:Cell>
        <gnm:Cell Row="2" Col="8" ValueType="60">x-axis</gnm:Cell>
        <gnm:Cell Row="2" Col="9" ValueType="60">y-axis</gnm:Cell>
        <gnm:Cell Row="2" Col="10" ValueType="60">y-axis error</gnm:Cell>
        <gnm:Cell Row="2" Col="11" ValueType="60">x-axis</gnm:Cell>
        <gnm:Cell Row="2" Col="12" ValueType="60">y-axis</gnm:Cell>
        <gnm:Cell Row="2" Col="13" ValueType="60">y-axis error</gnm:Cell>
        <gnm:Cell Row="2" Col="14" ValueType="60">x-axis</gnm:Cell>
        <gnm:Cell Row="2" Col="15" ValueType="60">y-axis</gnm:Cell>
        <gnm:Cell Row="2" Col="16" ValueType="60">y-axis error</gnm:Cell>
        <gnm:Cell Row="3" Col="0" ValueType="40">2.22756215941659</gnm:Cell>
        <gnm:Cell Row="3" Col="1" ValueType="40">-0.066545847014979995</gnm:Cell>
        <gnm:Cell Row="3" Col="2" ValueType="40">1.9645872540193099</gnm:Cell>
        <gnm:Cell Row="3" Col="3" ValueType="40">-0.10913938394952</gnm:Cell>
        <gnm:Cell Row="3" Col="4" ValueType="40">2.0152380196469601</gnm:Cell>
        <gnm:Cell Row="3" Col="5" ValueType="40">-0.087715314755230006</gnm:Cell>
        <gnm:Cell Row="3" Col="6" ValueType="40">2.0574369895073201</gnm:Cell>
        <gnm:Cell Row="3" Col="7" ValueType="40">-0.088369896613909996</gnm:Cell>
        <gnm:Cell Row="3" Col="8" ValueType="40">2.7795964912578199</gnm:Cell>
        <gnm:Cell Row="3" Col="9" ValueType="40">-0.35601565282963998</gnm:Cell>
        <gnm:Cell Row="3" Col="10" ValueType="40">0.029830249414609999</gnm:Cell>
        <gnm:Cell Row="3" Col="11" ValueType="40">0.32000000000000001</gnm:Cell>
        <gnm:Cell Row="3" Col="12" ValueType="40">0.2298</gnm:Cell>
        <gnm:Cell Row="3" Col="13" ValueType="40">0.028199999999999999</gnm:Cell>
        <gnm:Cell Row="3" Col="14" ValueType="40">0.33971958753144998</gnm:Cell>
        <gnm:Cell Row="3" Col="15" ValueType="40">0.159</gnm:Cell>
        <gnm:Cell Row="3" Col="16" ValueType="40">0.030599999999999999</gnm:Cell>
        <gnm:Cell Row="4" Col="0" ValueType="40">2.5285921550805699</gnm:Cell>
        <gnm:Cell Row="4" Col="1" ValueType="40">-0.0096438381431099996</gnm:Cell>
        <gnm:Cell Row="4" Col="2" ValueType="40">2.2656172496833</gnm:Cell>
        <gnm:Cell Row="4" Col="3" ValueType="40">-0.074916151150550003</gnm:Cell>
        <gnm:Cell Row="4" Col="4" ValueType="40">2.3162680153109401</gnm:Cell>
        <gnm:Cell Row="4" Col="5" ValueType="40">-0.054941444807850001</gnm:Cell>
        <gnm:Cell Row="4" Col="6" ValueType="40">2.3584669851713</gnm:Cell>
        <gnm:Cell Row="4" Col="7" ValueType="40">-0.052433518746829999</gnm:Cell>
        <gnm:Cell Row="4" Col="8" ValueType="40">2.8937617620579399</gnm:Cell>
        <gnm:Cell Row="4" Col="9" ValueType="40">-0.38088469467628</gnm:Cell>
        <gnm:Cell Row="4" Col="10" ValueType="40">0.024198945580159999</gnm:Cell>
        <gnm:Cell Row="4" Col="11" ValueType="40">0.39000000000000001</gnm:Cell>
        <gnm:Cell Row="4" Col="12" ValueType="40">0.22850000000000001</gnm:Cell>
        <gnm:Cell Row="4" Col="13" ValueType="40">0.0263</gnm:Cell>
        <gnm:Cell Row="4" Col="14" ValueType="40">0.32720554972771998</gnm:Cell>
        <gnm:Cell Row="4" Col="15" ValueType="40">0.23569999999999999</gnm:Cell>
        <gnm:Cell Row="4" Col="16" ValueType="40">0.070199999999999999</gnm:Cell>
        <gnm:Cell Row="5" Col="0" ValueType="40">2.7046834141362499</gnm:Cell>
        <gnm:Cell Row="5" Col="1" ValueType="40">0.040184126524829999</gnm:Cell>
        <gnm:Cell Row="5" Col="2" ValueType="40">2.44170850873898</gnm:Cell>
        <gnm:Cell Row="5" Col="3" ValueType="40">-0.042477497074789997</gnm:Cell>
        <gnm:Cell Row="5" Col="4" ValueType="40">2.4923592743666201</gnm:Cell>
        <gnm:Cell Row="5" Col="5" ValueType="40">-0.019094546863040001</gnm:Cell>
        <gnm:Cell Row="5" Col="6" ValueType="40">2.5345582442269801</gnm:Cell>
        <gnm:Cell Row="5" Col="7" ValueType="40">-0.01806127984158</gnm:Cell>
        <gnm:Cell Row="5" Col="8" ValueType="40">3.0457140589408702</gnm:Cell>
        <gnm:Cell Row="5" Col="9" ValueType="40">-0.37417215514824997</gnm:Cell>
        <gnm:Cell Row="5" Col="10" ValueType="40">0.024547126717420001</gnm:Cell>
        <gnm:Cell Row="5" Col="11" ValueType="40">0.44</gnm:Cell>
        <gnm:Cell Row="5" Col="12" ValueType="40">0.23899999999999999</gnm:Cell>
        <gnm:Cell Row="5" Col="13" ValueType="40">0.024500000000000001</gnm:Cell>
        <gnm:Cell Row="5" Col="14" ValueType="40">0.29191265951696999</gnm:Cell>
        <gnm:Cell Row="5" Col="15" ValueType="40">0.19769999999999999</gnm:Cell>
        <gnm:Cell Row="5" Col="16" ValueType="40">0.025100000000000001</gnm:Cell>
        <gnm:Cell Row="6" Col="0" ValueType="40">2.8296221507445498</gnm:Cell>
        <gnm:Cell Row="6" Col="1" ValueType="40">0.071499015614599995</gnm:Cell>
        <gnm:Cell Row="6" Col="2" ValueType="40">2.5666472453472799</gnm:Cell>
        <gnm:Cell Row="6" Col="3" ValueType="40">-0.010886883065950001</gnm:Cell>
        <gnm:Cell Row="6" Col="4" ValueType="40">2.61729801097492</gnm:Cell>
        <gnm:Cell Row="6" Col="5" ValueType="40">0.0037986409972299998</gnm:Cell>
        <gnm:Cell Row="6" Col="6" ValueType="40">2.65949698083528</gnm:Cell>
        <gnm:Cell Row="6" Col="7" ValueType="40">0.0081285840664700008</gnm:Cell>
        <gnm:Cell Row="6" Col="8" ValueType="40">3.1723109685219502</gnm:Cell>
        <gnm:Cell Row="6" Col="9" ValueType="40">-0.38243161263544001</gnm:Cell>
        <gnm:Cell Row="6" Col="10" ValueType="40">0.017816128139499999</gnm:Cell>
        <gnm:Cell Row="6" Col="11" ValueType="40">0.48999999999999999</gnm:Cell>
        <gnm:Cell Row="6" Col="12" ValueType="40">0.25359999999999999</gnm:Cell>
        <gnm:Cell Row="6" Col="13" ValueType="40">0.0247</gnm:Cell>
        <gnm:Cell Row="6" Col="14" ValueType="40">0.30299314879040001</gnm:Cell>
        <gnm:Cell Row="6" Col="15" ValueType="40">0.20069999999999999</gnm:Cell>
        <gnm:Cell Row="6" Col="16" ValueType="40">0.058299999999999998</gnm:Cell>
        <gnm:Cell Row="7" Col="0" ValueType="40">2.92653216375261</gnm:Cell>
        <gnm:Cell Row="7" Col="1" ValueType="40">0.099741385243790004</gnm:Cell>
        <gnm:Cell Row="7" Col="2" ValueType="40">2.66355725835533</gnm:Cell>
        <gnm:Cell Row="7" Col="3" ValueType="40">0.01103253724011</gnm:Cell>
        <gnm:Cell Row="7" Col="4" ValueType="40">2.71420802398297</gnm:Cell>
        <gnm:Cell Row="7" Col="5" ValueType="40">0.023486402725690001</gnm:Cell>
        <gnm:Cell Row="7" Col="6" ValueType="40">2.7564069938433402</gnm:Cell>
        <gnm:Cell Row="7" Col="7" ValueType="40">0.034758522734079998</gnm:Cell>
        <gnm:Cell Row="7" Col="11" ValueType="40">0.59999999999999998</gnm:Cell>
        <gnm:Cell Row="7" Col="12" ValueType="40">0.31580000000000003</gnm:Cell>
        <gnm:Cell Row="7" Col="13" ValueType="40">0.028299999999999999</gnm:Cell>
        <gnm:Cell Row="7" Col="14" ValueType="40">0.51896906532130005</gnm:Cell>
        <gnm:Cell Row="7" Col="15" ValueType="40">0.187</gnm:Cell>
        <gnm:Cell Row="7" Col="16" ValueType="40">0.083000000000000004</gnm:Cell>
        <gnm:Cell Row="8" Col="0" ValueType="40">3.0057134098002298</gnm:Cell>
        <gnm:Cell Row="8" Col="1" ValueType="40">0.11955540808391001</gnm:Cell>
        <gnm:Cell Row="8" Col="2" ValueType="40">2.74273850440296</gnm:Cell>
        <gnm:Cell Row="8" Col="3" ValueType="40">0.029816138575809999</gnm:Cell>
        <gnm:Cell Row="8" Col="4" ValueType="40">2.7933892700306</gnm:Cell>
        <gnm:Cell Row="8" Col="5" ValueType="40">0.047495640610229997</gnm:Cell>
        <gnm:Cell Row="8" Col="6" ValueType="40">2.83558823989096</gnm:Cell>
        <gnm:Cell Row="8" Col="7" ValueType="40">0.055321407609240002</gnm:Cell>
        <gnm:Cell Row="8" Col="14" ValueType="40">0.23483536231884</gnm:Cell>
        <gnm:Cell Row="8" Col="15" ValueType="40">0.42999999999999999</gnm:Cell>
        <gnm:Cell Row="8" Col="16" ValueType="40">0.029999999999999999</gnm:Cell>
        <gnm:Cell Row="9" Col="0" ValueType="40">3.07266019943085</gnm:Cell>
        <gnm:Cell Row="9" Col="1" ValueType="40">0.13482631124934</gnm:Cell>
        <gnm:Cell Row="9" Col="2" ValueType="40">2.8096852940335699</gnm:Cell>
        <gnm:Cell Row="9" Col="3" ValueType="40">0.05068626796787</gnm:Cell>
        <gnm:Cell Row="9" Col="4" ValueType="40">2.86033605966121</gnm:Cell>
        <gnm:Cell Row="9" Col="5" ValueType="40">0.066273107854650001</gnm:Cell>
        <gnm:Cell Row="9" Col="6" ValueType="40">2.9025350295215699</gnm:Cell>
        <gnm:Cell Row="9" Col="7" ValueType="40">0.072082845757889993</gnm:Cell>
        <gnm:Cell Row="10" Col="0" ValueType="40">3.1306521464085302</gnm:Cell>
        <gnm:Cell Row="10" Col="1" ValueType="40">0.14653889776949999</gnm:Cell>
        <gnm:Cell Row="10" Col="2" ValueType="40">2.8676772410112599</gnm:Cell>
        <gnm:Cell Row="10" Col="3" ValueType="40">0.067646783487250006</gnm:Cell>
        <gnm:Cell Row="10" Col="4" ValueType="40">2.9183280066388999</gnm:Cell>
        <gnm:Cell Row="10" Col="5" ValueType="40">0.081780857447829994</gnm:Cell>
        <gnm:Cell Row="10" Col="6" ValueType="40">2.9605269764992599</gnm:Cell>
        <gnm:Cell Row="10" Col="7" ValueType="40">0.086626790238350002</gnm:Cell>
        <gnm:Cell Row="11" Col="0" ValueType="40">3.1818046688559098</gnm:Cell>
        <gnm:Cell Row="11" Col="1" ValueType="40">0.15442711240158</gnm:Cell>
        <gnm:Cell Row="11" Col="2" ValueType="40">2.91882976345864</gnm:Cell>
        <gnm:Cell Row="11" Col="3" ValueType="40">0.079728626939460007</gnm:Cell>
        <gnm:Cell Row="11" Col="4" ValueType="40">2.96948052908628</gnm:Cell>
        <gnm:Cell Row="11" Col="5" ValueType="40">0.098226536134639997</gnm:Cell>
        <gnm:Cell Row="11" Col="6" ValueType="40">3.01167949894664</gnm:Cell>
        <gnm:Cell Row="11" Col="7" ValueType="40">0.10174119409165</gnm:Cell>
        <gnm:Cell Row="12" Col="0" ValueType="40">3.22756215941659</gnm:Cell>
        <gnm:Cell Row="12" Col="1" ValueType="40">0.16496443666148999</gnm:Cell>
        <gnm:Cell Row="12" Col="2" ValueType="40">2.9645872540193099</gnm:Cell>
        <gnm:Cell Row="12" Col="3" ValueType="40">0.09624797062123</gnm:Cell>
        <gnm:Cell Row="12" Col="4" ValueType="40">3.0152380196469601</gnm:Cell>
        <gnm:Cell Row="12" Col="5" ValueType="40">0.11362086362491</gnm:Cell>
        <gnm:Cell Row="12" Col="6" ValueType="40">3.0574369895073201</gnm:Cell>
        <gnm:Cell Row="12" Col="7" ValueType="40">0.114469719405</gnm:Cell>
        <gnm:Cell Row="13" Col="0" ValueType="40">3.26895484457481</gnm:Cell>
        <gnm:Cell Row="13" Col="1" ValueType="40">0.17187330365791001</gnm:Cell>
        <gnm:Cell Row="13" Col="2" ValueType="40">3.0059799391775401</gnm:Cell>
        <gnm:Cell Row="13" Col="3" ValueType="40">0.10666799824298</gnm:Cell>
        <gnm:Cell Row="13" Col="4" ValueType="40">3.0566307048051802</gnm:Cell>
        <gnm:Cell Row="13" Col="5" ValueType="40">0.12189399805824</gnm:Cell>
        <gnm:Cell Row="13" Col="6" ValueType="40">3.0988296746655402</gnm:Cell>
        <gnm:Cell Row="13" Col="7" ValueType="40">0.12625968860011999</gnm:Cell>
        <gnm:Cell Row="14" Col="0" ValueType="40">3.3067434054642102</gnm:Cell>
        <gnm:Cell Row="14" Col="1" ValueType="40">0.17821314265713001</gnm:Cell>
        <gnm:Cell Row="14" Col="2" ValueType="40">3.0437685000669399</gnm:Cell>
        <gnm:Cell Row="14" Col="3" ValueType="40">0.11515974822966001</gnm:Cell>
        <gnm:Cell Row="14" Col="4" ValueType="40">3.0944192656945799</gnm:Cell>
        <gnm:Cell Row="14" Col="5" ValueType="40">0.12932874152362001</gnm:Cell>
        <gnm:Cell Row="14" Col="6" ValueType="40">3.1366182355549399</gnm:Cell>
        <gnm:Cell Row="14" Col="7" ValueType="40">0.13395663086962001</gnm:Cell>
        <gnm:Cell Row="15" Col="0" ValueType="40">3.34150551172343</gnm:Cell>
        <gnm:Cell Row="15" Col="1" ValueType="40">0.18110829674265</gnm:Cell>
        <gnm:Cell Row="15" Col="2" ValueType="40">3.0785306063261499</gnm:Cell>
        <gnm:Cell Row="15" Col="3" ValueType="40">0.12605899620197</gnm:Cell>
        <gnm:Cell Row="15" Col="4" ValueType="40">3.12918137195379</gnm:Cell>
        <gnm:Cell Row="15" Col="5" ValueType="40">0.14156492589474001</gnm:Cell>
        <gnm:Cell Row="15" Col="6" ValueType="40">3.17138034181415</gnm:Cell>
        <gnm:Cell Row="15" Col="7" ValueType="40">0.14413085720004001</gnm:Cell>
        <gnm:Cell Row="16" Col="0" ValueType="40">3.34150551172343</gnm:Cell>
        <gnm:Cell Row="16" Col="1" ValueType="40">0.18110829674265</gnm:Cell>
        <gnm:Cell Row="16" Col="2" ValueType="40">3.1107152896975498</gnm:Cell>
        <gnm:Cell Row="16" Col="3" ValueType="40">0.13264502073681</gnm:Cell>
        <gnm:Cell Row="16" Col="4" ValueType="40">3.1613660553251899</gnm:Cell>
        <gnm:Cell Row="16" Col="5" ValueType="40">0.14364643019198001</gnm:Cell>
        <gnm:Cell Row="16" Col="6" ValueType="40">3.2035650251855601</gnm:Cell>
        <gnm:Cell Row="16" Col="7" ValueType="40">0.15327627061079999</gnm:Cell>
        <gnm:Cell Row="17" Col="0" ValueType="40">3.4828346645199</gnm:Cell>
        <gnm:Cell Row="17" Col="1" ValueType="40">0.19848149473289001</gnm:Cell>
        <gnm:Cell Row="17" Col="2" ValueType="40">3.1406785130750001</gnm:Cell>
        <gnm:Cell Row="17" Col="3" ValueType="40">0.14192455253811001</gnm:Cell>
        <gnm:Cell Row="17" Col="4" ValueType="40">3.1913292787026402</gnm:Cell>
        <gnm:Cell Row="17" Col="5" ValueType="40">0.15116480229449999</gnm:Cell>
        <gnm:Cell Row="17" Col="6" ValueType="40">3.2335282485630001</gnm:Cell>
        <gnm:Cell Row="17" Col="7" ValueType="40">0.15815603522888999</gnm:Cell>
        <gnm:Cell Row="18" Col="0" ValueType="40">3.5892899954341799</gnm:Cell>
        <gnm:Cell Row="18" Col="1" ValueType="40">0.20477256192509</gnm:Cell>
        <gnm:Cell Row="18" Col="2" ValueType="40">3.1687072366752398</gnm:Cell>
        <gnm:Cell Row="18" Col="3" ValueType="40">0.14753209794441999</gnm:Cell>
        <gnm:Cell Row="18" Col="4" ValueType="40">3.2193580023028798</gnm:Cell>
        <gnm:Cell Row="18" Col="5" ValueType="40">0.15858430844460999</gnm:Cell>
        <gnm:Cell Row="18" Col="6" ValueType="40">3.2615569721632398</gnm:Cell>
        <gnm:Cell Row="18" Col="7" ValueType="40">0.16151452481413001</gnm:Cell>
        <gnm:Cell Row="19" Col="0" ValueType="40">3.6747201907588098</gnm:Cell>
        <gnm:Cell Row="19" Col="1" ValueType="40">0.21099517675817001</gnm:Cell>
        <gnm:Cell Row="19" Col="2" ValueType="40">3.1950361753975902</gnm:Cell>
        <gnm:Cell Row="19" Col="3" ValueType="40">0.15705508909435001</gnm:Cell>
        <gnm:Cell Row="19" Col="4" ValueType="40">3.2456869410252298</gnm:Cell>
        <gnm:Cell Row="19" Col="5" ValueType="40">0.16349948386474</gnm:Cell>
        <gnm:Cell Row="19" Col="6" ValueType="40">3.2878859108855898</gnm:Cell>
        <gnm:Cell Row="19" Col="7" ValueType="40">0.16876998796757001</gnm:Cell>
        <gnm:Cell Row="20" Col="0" ValueType="40">3.7460760992944802</gnm:Cell>
        <gnm:Cell Row="20" Col="1" ValueType="40">0.2142749760953</gnm:Cell>
        <gnm:Cell Row="20" Col="2" ValueType="40">3.2198597591226199</gnm:Cell>
        <gnm:Cell Row="20" Col="3" ValueType="40">0.16142868579409</gnm:Cell>
        <gnm:Cell Row="20" Col="4" ValueType="40">3.2705105247502599</gnm:Cell>
        <gnm:Cell Row="20" Col="5" ValueType="40">0.16665050309693</gnm:Cell>
        <gnm:Cell Row="20" Col="6" ValueType="40">3.3127094946106199</gnm:Cell>
        <gnm:Cell Row="20" Col="7" ValueType="40">0.17511907857059</gnm:Cell>
        <gnm:Cell Row="21" Col="0" ValueType="40">3.9088033967921798</gnm:Cell>
        <gnm:Cell Row="21" Col="1" ValueType="40">0.21853983707506999</gnm:Cell>
        <gnm:Cell Row="21" Col="2" ValueType="40">3.2433408549721401</gnm:Cell>
        <gnm:Cell Row="21" Col="3" ValueType="40">0.16531529272687001</gnm:Cell>
        <gnm:Cell Row="21" Col="4" ValueType="40">3.2939916205997801</gnm:Cell>
        <gnm:Cell Row="21" Col="5" ValueType="40">0.17130633896899999</gnm:Cell>
        <gnm:Cell Row="21" Col="6" ValueType="40">3.3361905904601499</gnm:Cell>
        <gnm:Cell Row="21" Col="7" ValueType="40">0.17741597888798999</gnm:Cell>
        <gnm:Cell Row="22" Col="0" ValueType="40">4.0269027088701703</gnm:Cell>
        <gnm:Cell Row="22" Col="1" ValueType="40">0.21986144429518001</gnm:Cell>
        <gnm:Cell Row="22" Col="2" ValueType="40">3.2656172496833</gnm:Cell>
        <gnm:Cell Row="22" Col="3" ValueType="40">0.17267080061078999</gnm:Cell>
        <gnm:Cell Row="22" Col="4" ValueType="40">3.3162680153109401</gnm:Cell>
        <gnm:Cell Row="22" Col="5" ValueType="40">0.17392452904083999</gnm:Cell>
        <gnm:Cell Row="22" Col="6" ValueType="40">3.3584669851713</gnm:Cell>
        <gnm:Cell Row="22" Col="7" ValueType="40">0.18256980305847001</gnm:Cell>
        <gnm:Cell Row="23" Col="0" ValueType="40">4.1196567621070699</gnm:Cell>
        <gnm:Cell Row="23" Col="1" ValueType="40">0.22157562931325001</gnm:Cell>
        <gnm:Cell Row="23" Col="2" ValueType="40">3.2868065487532299</gnm:Cell>
        <gnm:Cell Row="23" Col="3" ValueType="40">0.17554477430459001</gnm:Cell>
        <gnm:Cell Row="23" Col="4" ValueType="40">3.3374573143808801</gnm:Cell>
        <gnm:Cell Row="23" Col="5" ValueType="40">0.17705681011645</gnm:Cell>
        <gnm:Cell Row="23" Col="6" ValueType="40">3.3796562842412401</gnm:Cell>
        <gnm:Cell Row="23" Col="7" ValueType="40">0.18607052212014</gnm:Cell>
        <gnm:Cell Row="24" Col="0" ValueType="40">4.9159819814193</gnm:Cell>
        <gnm:Cell Row="24" Col="1" ValueType="40">0.22236771930063001</gnm:Cell>
        <gnm:Cell Row="24" Col="2" ValueType="40">3.3070099348415201</gnm:Cell>
        <gnm:Cell Row="24" Col="3" ValueType="40">0.17796919639025</gnm:Cell>
        <gnm:Cell Row="24" Col="4" ValueType="40">3.3576607004691601</gnm:Cell>
        <gnm:Cell Row="24" Col="5" ValueType="40">0.18339173796507</gnm:Cell>
        <gnm:Cell Row="24" Col="6" ValueType="40">3.3998596703295201</gnm:Cell>
        <gnm:Cell Row="24" Col="7" ValueType="40">0.19021691390664</gnm:Cell>
        <gnm:Cell Row="25" Col="2" ValueType="40">3.3263150900369101</gnm:Cell>
        <gnm:Cell Row="25" Col="3" ValueType="40">0.18133130843772</gnm:Cell>
        <gnm:Cell Row="25" Col="4" ValueType="40">3.3769658556645501</gnm:Cell>
        <gnm:Cell Row="25" Col="5" ValueType="40">0.18198887905916</gnm:Cell>
        <gnm:Cell Row="25" Col="6" ValueType="40">3.4191648255249101</gnm:Cell>
        <gnm:Cell Row="25" Col="7" ValueType="40">0.19467185262021999</gnm:Cell>
        <gnm:Cell Row="26" Col="2" ValueType="40">3.3447984957309198</gnm:Cell>
        <gnm:Cell Row="26" Col="3" ValueType="40">0.18313277268565001</gnm:Cell>
        <gnm:Cell Row="26" Col="4" ValueType="40">3.3954492613585598</gnm:Cell>
        <gnm:Cell Row="26" Col="5" ValueType="40">0.18503637947321</gnm:Cell>
        <gnm:Cell Row="26" Col="6" ValueType="40">3.4376482312189198</gnm:Cell>
        <gnm:Cell Row="26" Col="7" ValueType="40">0.19415010786852999</gnm:Cell>
        <gnm:Cell Row="27" Col="2" ValueType="40">3.36252726269135</gnm:Cell>
        <gnm:Cell Row="27" Col="3" ValueType="40">0.18650224464602999</gnm:Cell>
        <gnm:Cell Row="27" Col="4" ValueType="40">3.4131780283189901</gnm:Cell>
        <gnm:Cell Row="27" Col="5" ValueType="40">0.19060903871286999</gnm:Cell>
        <gnm:Cell Row="27" Col="6" ValueType="40">3.4553769981793598</gnm:Cell>
        <gnm:Cell Row="27" Col="7" ValueType="40">0.19753029818227999</gnm:Cell>
        <gnm:Cell Row="28" Col="2" ValueType="40">3.3795606019901299</gnm:Cell>
        <gnm:Cell Row="28" Col="3" ValueType="40">0.18979919008096999</gnm:Cell>
        <gnm:Cell Row="28" Col="4" ValueType="40">3.4302113676177699</gnm:Cell>
        <gnm:Cell Row="28" Col="5" ValueType="40">0.19125679643445001</gnm:Cell>
        <gnm:Cell Row="28" Col="6" ValueType="40">3.4724103374781401</gnm:Cell>
        <gnm:Cell Row="28" Col="7" ValueType="40">0.20168324306541999</gnm:Cell>
        <gnm:Cell Row="29" Col="2" ValueType="40">3.5208897547865998</gnm:Cell>
        <gnm:Cell Row="29" Col="3" ValueType="40">0.20665868505467999</gnm:Cell>
        <gnm:Cell Row="29" Col="4" ValueType="40">3.5715405204142399</gnm:Cell>
        <gnm:Cell Row="29" Col="5" ValueType="40">0.20859810446617999</gnm:Cell>
        <gnm:Cell Row="29" Col="6" ValueType="40">3.4888007536663102</gnm:Cell>
        <gnm:Cell Row="29" Col="7" ValueType="40">0.20548614657625999</gnm:Cell>
        <gnm:Cell Row="30" Col="2" ValueType="40">3.62734508570089</gnm:Cell>
        <gnm:Cell Row="30" Col="3" ValueType="40">0.21343963711291</gnm:Cell>
        <gnm:Cell Row="30" Col="4" ValueType="40">3.67799585132853</gnm:Cell>
        <gnm:Cell Row="30" Col="5" ValueType="40">0.21858880385066001</gnm:Cell>
        <gnm:Cell Row="30" Col="6" ValueType="40">3.6256387135743098</gnm:Cell>
        <gnm:Cell Row="30" Col="7" ValueType="40">0.21988151022781999</gnm:Cell>
        <gnm:Cell Row="31" Col="2" ValueType="40">3.7127752810255101</gnm:Cell>
        <gnm:Cell Row="31" Col="3" ValueType="40">0.22126615640696001</gnm:Cell>
        <gnm:Cell Row="31" Col="4" ValueType="40">3.7634260466531599</gnm:Cell>
        <gnm:Cell Row="31" Col="5" ValueType="40">0.22499907812427</gnm:Cell>
        <gnm:Cell Row="31" Col="6" ValueType="40">3.7295348474430301</gnm:Cell>
        <gnm:Cell Row="31" Col="7" ValueType="40">0.22929132172176001</gnm:Cell>
        <gnm:Cell Row="32" Col="2" ValueType="40">3.78413118956118</gnm:Cell>
        <gnm:Cell Row="32" Col="3" ValueType="40">0.21992078419694999</gnm:Cell>
        <gnm:Cell Row="32" Col="4" ValueType="40">3.83478195518882</gnm:Cell>
        <gnm:Cell Row="32" Col="5" ValueType="40">0.22924533719545001</gnm:Cell>
        <gnm:Cell Row="32" Col="6" ValueType="40">3.8133118451798098</gnm:Cell>
        <gnm:Cell Row="32" Col="7" ValueType="40">0.23405316614186999</gnm:Cell>
        <gnm:Cell Row="33" Col="2" ValueType="40">3.9468584870588801</gnm:Cell>
        <gnm:Cell Row="33" Col="3" ValueType="40">0.22418125772132</gnm:Cell>
        <gnm:Cell Row="33" Col="4" ValueType="40">3.9975092526865201</gnm:Cell>
        <gnm:Cell Row="33" Col="5" ValueType="40">0.23486758911408001</gnm:Cell>
        <gnm:Cell Row="33" Col="6" ValueType="40">3.8835117922081399</gnm:Cell>
        <gnm:Cell Row="33" Col="7" ValueType="40">0.23915576417355999</gnm:Cell>
        <gnm:Cell Row="34" Col="2" ValueType="40">4.0649577991368799</gnm:Cell>
        <gnm:Cell Row="34" Col="3" ValueType="40">0.22596384025006</gnm:Cell>
        <gnm:Cell Row="34" Col="4" ValueType="40">4.1156085647645204</gnm:Cell>
        <gnm:Cell Row="34" Col="5" ValueType="40">0.23679038005273001</gnm:Cell>
        <gnm:Cell Row="34" Col="6" ValueType="40">4.0442087237735604</gnm:Cell>
        <gnm:Cell Row="34" Col="7" ValueType="40">0.24443166040990999</gnm:Cell>
        <gnm:Cell Row="35" Col="2" ValueType="40">4.1577118523737804</gnm:Cell>
        <gnm:Cell Row="35" Col="3" ValueType="40">0.23048400625288001</gnm:Cell>
        <gnm:Cell Row="35" Col="4" ValueType="40">4.20836261800142</gnm:Cell>
        <gnm:Cell Row="35" Col="5" ValueType="40">0.23768800882970001</gnm:Cell>
        <gnm:Cell Row="35" Col="6" ValueType="40">4.1612407104632796</gnm:Cell>
        <gnm:Cell Row="35" Col="7" ValueType="40">0.2479051085325</gnm:Cell>
        <gnm:Cell Row="36" Col="2" ValueType="40">4.9540370716860096</gnm:Cell>
        <gnm:Cell Row="36" Col="3" ValueType="40">0.23150094096464</gnm:Cell>
        <gnm:Cell Row="36" Col="4" ValueType="40">5.0046878373136501</gnm:Cell>
        <gnm:Cell Row="36" Col="5" ValueType="40">0.24365712471527001</gnm:Cell>
        <gnm:Cell Row="36" Col="6" ValueType="40">4.2533366419165501</gnm:Cell>
        <gnm:Cell Row="36" Col="7" ValueType="40">0.24928674643766999</gnm:Cell>
        <gnm:Cell Row="37" Col="6" ValueType="40">5.0473315532260896</gnm:Cell>
        <gnm:Cell Row="37" Col="7" ValueType="40">0.25378487748175999</gnm:Cell>
      </gnm:Cells>
      <gnm:SheetLayout TopLeft="A1"/>
      <gnm:Solver ModelType="0" ProblemType="0" MaxTime="60" MaxIter="1000" NonNeg="1" Discr="0" AutoScale="0" ProgramR="0"/>
    </gnm:Sheet>
  </gnm:Sheets>
  <gnm:UIData SelectedTab="1"/>
</gnm:Workbook>
